# Supplementary material for: Human IgG Fc-engineering for enhanced plasma half-life, mucosal distribution and killing of cancer cells and bacteria
Source: Nat Commun. 2024 Mar 7;15:2007. doi: 10.1038/s41467-024-46321-9 (PMC10920689; doi:10.1038/s41467-024-46321-9)
Supplement: Supplementary file 4 — Source data [file 41467_2024_46321_MOESM4_ESM.xlsx]

## Sheet: Fig. 1c
Antibody (ng/mL)	WT		REW		H310A
500	2.433	2.424	3.12	3.208	0.175	0.16
166.667	0.625	0.705	3.089	3.144	0.156	0.15
55.5556	0.125	0.133	2.314	2.368	0.148	0.14
18.5185	0.061	0.065	0.928	0.934	0.142	0.156
6.17284	0.047	0.062	0.309	0.303	0.142	0.156
2.05761	0.062	0.061	0.134	0.127	0.182	0.177
0.685871	0.048	0.059	0.102	0.081	0.197	0.198
0.228624	0.056	0.058	0.068	0.069	0.156	0.14

## Sheet: Fig. 1d
Antibody (ng/ml)	WT		REW		H310A
500	0.169	0.13	0.224	0.164	0.232	0.227
166.667	0.178	0.113	0.22	0.187	0.168	0.114
55.5556	0.068	0.061	0.264	0.143	0.125	0.089
18.5185	0.07	0.062	0.199	0.224	0.113	0.072
6.17284	0.059	0.061	0.169	0.215	0.136	0.09
2.05761	0.065	0.056	0.173	0.151	0.124	0.087
0.685871	0.063	0.059	0.139	0.067	0.173	0.07
0.228624	0.089	0.087	0.095	0.088	0.071	0.066

## Sheet: Fig. 1f
Time (sec)	0 nM		15.62 nM		31.25 nM		62.5 nM		125 nM		250 nM		500 nM		1000 nM		2000 nM		4000 nM
1.5	0		0.190613		0.218628		0.486755		-0.226257		0.0218506		0.11676		0.175232		0.334412		-0.0465088
2.5	0		0.321899		0.158203		0.413452		-0.321655		-0.0471191		-0.0715332		0.0753784		0.16394		-0.0953369
3.5	0		0.69635		0.456909		0.404541		0.142517		0.169067		0.200684		0.419312		0.491272		0.230225
4.5	0		0.472595		0.207153		0.196533		-0.111389		-0.104919		-0.113037		0.135864		0.204834		-0.103271
5.5	0		0.303223		0.0809937		0.210938		-0.108459		-0.0414429		-0.327209		0.0916138		0.0848999		-0.0930786
6.5	0		0.608887		0.28186		0.278259		-0.00421143		0.0716553		0.0200806		0.166809		0.145142		-0.0264893
7.5	0		0.555847		0.240967		0.414368		0.234131		0.296082		-0.0780029		0.293884		0.0971069		0.0531616
8.5	0		0.310608		0.024292		0.174866		-0.0759277		0.128845		-0.304871		0.00848389		-0.288391		-0.277649
9.5	0		0.0829468		-0.125		0.125977		-0.3078		-0.217468		-0.604309		-0.11145		-0.434875		-0.30658
10.5	0		0.150513		-0.0578613		0.205505		-0.256775		-0.086853		-0.47052		-0.176575		-0.175354		-0.0896606
11.5	0		0.134155		-0.0661011		0.113159		-0.332581		-0.0158081		-0.51062		-0.279663		-0.211487		-0.010376
12.5	0		0.272034		0.150391		0.383118		-0.236084		0.0187378		-0.333862		0.065918		-0.0878296		0.0111084
13.5	0		0.688538		0.333984		0.725403		0.256897		0.483154		0.185181		0.491577		0.236572		0.491577
14.5	0		0.401062		0.25592		0.470154		0.067627		0.258789		-0.0515747		0.043457		0.0949707		0.439636
15.5	0		0.49707		0.198181		0.469543		0.0353394		0.245544		0.026062		0.287048		0.121704		0.449646
16.5	0		0.447571		0.29248		0.442566		0.0621338		0.1297		0.213745		0.459045		0.26825		0.454407
17.5	0		0.444519		0.261658		0.43512		0.135193		0.261658		0.314331		0.419373		0.200073		0.611816
18.5	0		0.674866		0.336609		0.66156		0.272888		0.325867		0.407227		0.545654		0.438416		0.576416
19.5	0		0.590088		0.409729		0.804382		0.38208		0.283752		0.461792		0.575134		0.390015		0.466614
20.5	0		0.212097		0.327332		0.293518		0.0737915		-0.00378418		0.126831		0.250366		0.166199		0.0422363
21.5	0		0.0906372		0.00720215		0.444763		-0.0043335		0.0758667		0.0748901		-0.015686		0.184204		0.0491943
22.5	0		0.269226		0.231567		0.449646		0.364868		0.252686		0.0291138		0.310852		0.0730591		0.228943
23.5	0		0.45697		0.261475		0.502258		0.288025		0.00701904		0.209717		0.376587		-0.015686		0.383606
24.5	0		0.388855		0.422974		0.563843		0.257751		-0.0328979		0.0905151		0.348389		0.155396		0.327454
25.5	0		0.205872		0.349609		0.439392		-0.0603027		0.0682983		0.0372314		0.253418		0.0366211		0.395874
26.5	0		0.344543		0.19751		0.564453		-0.0722656		0.0460205		0.1026		0.228943		0.151001		0.244141
27.5	0		0.455994		0.414063		0.637634		0.143738		0.161499		0.0840454		0.520813		0.0665283		0.353577
28.5	0		0.287476		0.196533		0.50415		0.039917		-0.0539551		0.1651		0.322144		0.0756226		0.382263
29.5	0		0.327209		0.238403		0.195618		0.117554		-0.0482178		-0.0136108		0.175171		0.0450439		0.412537
30.5	0		0.0886841		0.093811		0.165955		0.0685425		-0.155396		-0.128296		0.0240479		0.0881348		0.327576
31.5	0		0.205505		0.2948		0.437134		0.193481		0.0480957		0.0708618		-0.0125122		0.168579		0.151367
32.5	0		0.38855		0.263123		0.493164		0.240173		0.217224		0.266113		0.143372		0.260681		0.191284
33.5	0		0.0418701		0.0201416		0.306641		0.0603638		0.0649414		0.0622559		-0.036438		0.122986		-0.0900879
34.5	0		0.115906		-0.0130615		0.081604		0.0388794		0.0592651		0.117798		-0.0772095		-0.0176392		0.100769
35.5	0		0.297668		0.141663		0.267151		0.0872192		0.201782		0.223816		-0.111145		0.00311279		0.136719
36.5	0		0.384644		0.569458		0.471252		0.40802		0.567749		0.550415		0.336853		0.256287		0.366821
37.5	0		0.0931396		0.521912		0.299622		0.280945		0.308777		0.383728		0.306152		0.299988		0.357178
38.5	0		0.133362		0.437012		0.450012		0.407104		0.317505		0.532959		0.352112		0.404602		0.428894
39.5	0		0.166443		0.0982666		0.496826		0.146851		0.371582		0.244629		0.196594		0.209045		0.196106
40.5	0		0.134094		-0.163818		0.189392		0.144165		0.281189		0.0407104		0.208984		0.109253		0.292908
41.5	0		-0.309448		-0.330627		-0.153992		-0.176453		-0.0504761		-0.189148		-0.292358		0.0301514		0.0130615
42.5	0		-0.159058		-0.174622		0.24231		0.0791626		0.139038		0.127197		-0.107544		0.129272		0.306702
43.5	0		-0.145813		-0.131653		0.446533		0.100647		0.303467		-0.020752		0.104431		0.109314		0.1521
44.5	0		0.0175171		0.248901		0.36676		0.167114		0.328735		0.0114746		0.185486		-0.0010376		0.273438
45.5	0		0.0351563		-0.0116577		0.202454		0.0474854		0.400757		-0.105713		0.00201416		-0.158081		0.138062
46.5	0		-0.0461426		0.0736084		0.160583		-0.248596		0.34845		-0.157593		-0.234314		-0.167725		0.182007
47.5	0		0.208496		-0.0546875		0.0959473		-0.151611		0.184998		-0.0935059		0.00506592		-0.178284		-0.0441284
48.5	0		0.358032		0.167725		0.239868		-0.13562		0.231506		-0.0963135		0.186462		-0.0638428		0.122803
49.5	0		0.220154		0.371521		0.467957		-0.0501709		0.313721		-0.00512695		0.34314		0.0974731		0.425598
50.5	0		-0.0290527		0.188904		0.332825		0.00701904		0.0916138		-0.0320435		-0.00439453		0.0397949		0.341492
51.5	0		-0.0762329		0.000610352		0.388367		0.0579834		0.121033		-0.0214233		0.0088501		0.126099		0.197327
52.5	0		-0.0270996		0.0806885		0.226624		0.0529785		0.174377		0.03479		-0.0221558		0.192993		0.0331421
53.5	0		0.195313		0.216797		0.198608		0.00323486		0.231995		0.171814		0.128113		0.223999		0.141052
54.5	0		0.497131		0.395508		0.356201		0.168274		0.4151		0.284363		0.212341		0.207031		0.302063
55.5	0		0.264954		0.234436		0.390381		0.0953979		0.291748		0.0800781		0.0774536		0.0501099		0.210571
56.5	0		-0.0220337		-0.158936		0.164368		-0.115112		0.122192		-0.0797729		-0.00286865		-0.0765991		-0.0510254
57.5	0		-0.235046		-0.155945		0.166199		-0.0714722		0.324524		-0.104309		-0.164856		-0.128296		-0.0484009
58.5	0		-0.390259		-0.425964		0.0841064		-0.304138		-0.0524902		-0.327271		-0.424866		-0.543518		-0.150269
59.5	0		-0.338196		-0.584473		0.197754		-0.254822		0.0507813		-0.182495		-0.372986		-0.315002		-0.0294189
60.5	0		-0.224854		-0.349487		0.163025		-0.0227661		0.194397		-0.18512		-0.212585		-0.301392		0.0266724
61.5	0		-0.188843		-0.255554		-0.206848		-0.0775146		0.182251		-0.355652		-0.226257		-0.20343		-0.00720215
62.5	0		-0.159607		-0.263306		-0.0603638		-0.345703		0.0165405		-0.0460815		-0.0385132		-0.206421		-0.135681
63.5	0		-0.151855		-0.36554		-0.202332		-0.368286		-0.157166		-0.0268555		-0.120911		-0.329529		-0.175537
64.5	0		-0.208496		-0.360352		-0.137146		-0.100891		-0.231323		-0.235962		-0.126526		-0.198547		-0.0583496
65.5	0		-0.16333		-0.246094		-0.199707		-0.233582		-0.240845		-0.161865		-0.171631		-0.142029		-0.162476
66.5	0		-0.225403		-0.205688		-0.210205		-0.213745		-0.111694		-0.150269		-0.117493		-0.0373535		-0.0865479
67.5	0		-0.216309		-0.319214		-0.290649		-0.221924		-0.295837		-0.0812988		-0.172913		-0.265564		-0.206909
68.5	0		-0.180298		-0.180176		-0.323669		-0.331604		-0.136902		-0.150208		-0.266235		-0.352234		-0.284241
69.5	0		-0.0477905		-0.263855		-0.224121		-0.288025		-0.00177002		-0.137024		-0.128296		-0.309998		-0.351318
70.5	0		-0.00457764		0.0102539		-0.113159		-0.103088		0.142456		-0.0942993		0.0170288		-0.1604		-0.215393
71.5	0		-0.121948		0.0424194		-0.341003		-0.0917969		0.10022		-0.228943		-0.0919189		-0.203308		-0.297974
72.5	0		-0.0410767		0.0352783		-0.29718		0.057312		0.0914917		-0.0261841		-0.0325928		-0.169189		-0.124329
73.5	0		-0.171326		0.206787		-0.237549		0.184692		0.160828		0.0201416		0.0551758		0.0445557		0.0769043
74.5	0		-0.0736694		0.292786		-0.146851		0.36084		0.0628052		0.13855		0.293823		0.115051		0.157959
75.5	0		-0.086792		0.355774		0.0261841		0.282654		0.125854		0.307983		0.0388794		0.0546875		0.239441
76.5	0		-0.233704		-0.0115967		0.0169678		0.0720825		0.0217896		0.110718		-0.178589		-0.0755615		-0.206482
77.5	0		-0.110291		-0.132324		-0.0947876		-0.0496826		-0.153015		-0.0255737		-0.201233		-0.357971		-0.1922
78.5	0		0.0229492		-0.183838		0.0686646		-0.052002		-0.0576782		-0.0609741		-0.0598145		-0.0177612		-0.213684
79.5	0		0.206055		0.0199585		0.304504		-0.0941162		0.17688		-0.00415039		0.0405273		0.0886841		-0.0791016
80.5	0		-0.069519		0.0157471		0.0595093		0.0446167		0.0435181		0.053894		-0.046814		0.0281982		-0.0531616
81.5	0		0.212463		-0.0524292		0.316162		0.0655518		0.0249634		0.0947266		0.124695		0.266968		0.0683594
82.5	0		0.455566		0.059082		0.299622		0.0778809		0.0360107		0.344666		0.221558		0.286133		-0.0127563
83.5	0		0.188477		0.217773		0.158203		-0.0779419		-0.00128174		0.279236		-0.199707		0.0348511		0.134888
84.5	0		0.0978394		0.0510254		0.0963135		-0.0560303		0.0296021		-0.0340576		-0.0500488		0.130432		-0.140564
85.5	0		-0.17511		-0.196106		-0.0753174		-0.0614014		-0.0384521		-0.140015		0.10144		-0.108276		-0.207703
86.5	0		-0.0365601		-0.0454712		0.104614		-0.0022583		-0.00360107		0.26062		0.129517		0.253601		0.0360107
87.5	0		0.166748		0.000488281		0.226807		-0.00933838		0.271912		0.340637		0.330872		0.14325		0.115112
88.5	0		0.228455		0.0830688		0.0839233		-0.19397		0.154785		0.41095		0.407959		0.281494		0.215027
89.5	0		0.230835		-0.107666		0.0643921		0.0453491		0.00720215		0.573425		0.354248		0.257385		0.192871
90.5	0		0.102844		-0.127563		0.186523		0.086731		0.147034		0.270996		0.283813		0.118591		0.0579834
91.5	0		0.323059		0.00665283		0.251099		0.120544		0.251404		0.399841		0.266602		0.166077		0.140991
92.5	0		0.114868		-0.267639		0.107422		-0.0172729		0.0331421		-0.0150146		0.0372314		0.105591		0.0250854
93.5	0		-0.214722		-0.428589		-0.27771		-0.110291		-0.36853		-0.202637		-0.359131		-0.282471		-0.151794
94.5	0		-0.121338		-0.337158		-0.00219727		-0.146667		0.00323486		-0.134033		0.0442505		-0.0690308		-0.263489
95.5	0		-0.0491333		-0.304138		-0.173645		-0.0115967		-0.155762		-0.0753784		0.0350342		-0.0244141		-0.0726318
96.5	0		-0.133911		-0.1922		-0.199097		-0.172607		-0.253235		-0.303101		-0.154358		-0.0551147		-0.143127
97.5	0		-0.0709839		-0.0913086		-0.0610962		-0.157959		-0.0412598		-0.308899		-0.164307		-0.116943		-0.123352
98.5	0		-0.173584		-0.232544		-0.0779419		-0.297058		-0.171265		-0.387634		-0.0684204		-0.186462		-0.466248
99.5	0		-0.151733		-0.0379639		0.0250854		0.131958		-0.212219		-0.174255		-0.0368652		-0.0575562		-0.242249
100.5	0		-0.153381		0.00396729		0.0961914		0.140625		-0.298157		-0.185974		-0.0933838		-0.119873		-0.155029
101.5	0		-0.0960693		0.204041		0.191956		0.101929		-0.116943		0.0308838		-0.182922		-0.0775757		-0.277954
102.5	0		-0.0973511		-0.170288		-0.116333		-0.0891113		-0.208618		-0.0970459		-0.28894		-0.133057		-0.303589
103.5	0		-0.332458		-0.295227		-0.476807		-0.184753		-0.388245		-0.189819		-0.407166		-0.0493774		-0.376221
104.5	0		-0.227966		-0.00549316		-0.100891		0.00177002		-0.210693		0.0463867		-0.260986		-0.121033		-0.233276
105.5	0		-0.400452		-0.0414429		-0.186157		-0.123718		-0.254028		0.167419		-0.0993652		-0.22345		-0.195862
106.5	0		-0.283142		-0.0524292		-0.300171		-0.0510254		-0.148865		0.145081		-0.187866		-0.144897		-0.114136
107.5	0		-0.046936		-0.0762939		-0.327148		-0.232483		-0.197205		-0.0305176		-0.239075		-0.231567		-0.157349
108.5	0		0.0246582		-0.132263		-0.115295		-0.152344		-0.267517		-0.00952148		-0.109619		-0.0941162		-0.0576782
109.5	0		-0.0783691		-0.202393		-0.0764771		-0.197144		-0.367065		-0.350037		-0.0437012		-0.17157		-0.0610352
110.5	0		0.0103149		0.134521		-0.0357056		0.0460815		0.0852051		-0.0916748		0.10199		0.00372314		0.0887451
111.5	0		0.127075		0.328979		0.0822144		0.120728		0.14032		0.137024		0.29657		0.3172		0.23175
112.5	0		0.150452		0.160583		-0.0771484		0.065918		0.0667725		0.0475464		0.215149		0.134705		0.154053
113.5	0		-0.00292969		0.214661		-0.086853		0.163635		0.00842285		0.168945		0.0935059		0.174866		0.352905
114.5	0		0.257751		0.137695		0.0449219		0.184265		0.106812		0.0618896		0.16156		0.216614		0.333679
115.5	0		0.264038		0.366211		0.041748		0.43103		0.33429		0.179382		0.332397		0.287354		0.519775
116.5	0		0.395569		0.367371		0.373901		0.379211		0.31604		0.180176		0.267517		0.285889		0.572693
117.5	0		0.562195		0.362488		0.341064		0.400879		0.366333		0.135071		0.300537		0.327881		0.460083
118.5	0		0.389771		0.416748		0.313538		0.32605		0.3927		0.0679932		0.261536		0.322815		0.433777
119.5	0		0.329285		0.417358		0.302551		0.232483		0.462463		0.0648804		0.169922		0.349426		0.401306
120.5	0		0.234436		0.463013		0.48584		0.137146		0.30426		-0.0195923		0.243591		0.283081		0.330627
121.5	0		0.1427		0.369507		0.187378		0.0372925		0.0375977		0.043457		0.138062		0.204407		0.275513
122.5	0		0.0543823		0.199219		0.122437		0.308899		0.00836182		0.0396118		0.0999756		0.160034		0.231689
123.5	0		0.0535278		0.128174		0.00128174		0.179138		0.0169067		-0.000549316		-0.0215454		0.0258789		0.133545
124.5	0		0.00708008		0.401489		0.249817		0.161011		0.0415649		-0.027832		-0.133362		0.00793457		-0.0561523
125.5	0		0.0296631		0.387207		0.327393		-0.0576172		0.146729		-0.0562134		-0.00323486		0.0348511		0.126526
126.5	0		0.0335693		0.0441284		0.092041		0.015686		-0.0686646		-0.213928		-0.132996		-0.0272827		0.197815
127.5	0		0.10675		0.0273438		0.0377808		0.0317383		0.0438843		-0.103516		-0.0366211		0.110413		0.328125
128.5	0		0.194214		-0.0678101		0.0198975		-0.165222		0.0402222		-0.171021		-0.0283813		0.0197754		0.221558
129.5	0		0.0856934		0.0847168		0.0109253		-0.240234		0.151245		-0.0970459		-0.0731201		0.0350952		0.118103
130.5	0		0.0537109		0.174316		0.370728		-0.271912		0.0275879		-0.0761719		0.235535		-0.0396729		0.129578
131.5	0		0.0297241		-0.0245972		0.0889282		-0.189453		-0.0984497		-0.0540161		-0.0969849		-0.0784912		0.139221
132.5	0		0.120972		0.0346069		0.30481		-0.0820923		0.204163		-0.118774		0.237366		0.0241699		0.160278
133.5	0		-0.0365601		0.0458984		0.145691		-0.29126		-0.179688		-0.0230103		-0.010437		-0.0969849		0.050354
134.5	0		-0.12085		-0.000854492		0.263855		-0.34375		-0.258179		-0.236084		-0.149048		-0.249451		-0.111511
135.5	0		-0.00341797		0.245239		0.427795		0.0422363		-0.0161133		-0.280151		0.115601		-0.185852		0.230286
136.5	0		0.130371		0.249939		0.534546		-0.00543213		0.0553589		-0.117493		0.248596		0.0592651		0.279785
137.5	0		-0.0418091		0.0769043		0.402588		-0.11084		-0.234558		-0.0646362		0.0755615		0.0231934		0.142578
138.5	0		0.0700073		0.440247		0.573303		0.102417		0.0339966		0.000793457		0.191589		0.140015		0.321289
139.5	0		0.2005		0.239319		0.785889		0.0321045		0.240234		0.0631104		0.071106		0.218567		0.323608
140.5	0		0.348816		0.100281		0.7146		-0.0310059		0.161621		0.13855		0.0588989		0.289917		0.347595
141.5	0		0.470825		0.18512		0.593262		0.173157		0.119629		0.104126		0.0564575		0.152832		0.343506
142.5	0		0.225342		0.0234375		0.332947		-0.0654297		-0.235901		-0.0979614		-0.0461426		-0.0187988		0.18689
143.5	0		0.223328		0.124573		0.3974		-0.164368		0.0177612		-0.101135		0.0336304		0.00280762		0.309998
144.5	0		0.0444336		0.18689		0.273743		-0.220764		0.0679932		-0.093689		0.0446167		-0.188416		0.162048
145.5	0		0.0447998		0.317688		0.0463257		-0.149292		0.0691528		0.0303345		-0.00531006		-0.0736694		0.0595703
146.5	0		0.123108		0.282532		0.279846		-0.164001		0.0548096		0.027832		0.124084		0.0766602		0.0527344
147.5	0		0.0806274		0.248779		0.215393		-0.0717773		-0.121216		0.169556		0.213379		0.0733643		0.159058
148.5	0		0.10144		0.26001		0.228455		-0.0177002		0.0440674		0.0811157		0.0126953		0.198303		0.336304
149.5	0		0.226501		0.221558		0.237305		0.0900269		-0.0458984		0.104736		0.290894		0.179626		0.330627
150.5	0		0.420898		0.373596		0.286926		0.0487061		-0.0518799		0.0900269		0.265869		0.11969		0.172729
151.5	0		0.31012		0.382263		0.201294		0.0743408		0.0952148		0.0998535		0.228882		0.299622		0.24646
152.5	0		0.240662		0.31781		0.391907		0.256287		0.189697		-0.0043335		0.0560913		0.142517		0.371887
153.5	0		0.0146484		0.554626		0.250183		0.136536		0.180725		0.164856		0.267517		0.0753784		0.456909
154.5	0		0.181641		0.321228		-0.108948		-0.0335083		0.00195313		-0.233948		0.154724		-0.104919		0.533813
155.5	0		0.101196		0.155151		0.108459		-0.0153198		0.135803		0.0211182		0.146545		-0.111938		0.41095
156.5	0		0.0603027		0.217651		0.26532		0.0739746		0.188965		0.00726318		0.145447		-0.0612793		0.610229
157.5	0		-0.139526		0.104187		0.0245972		-0.241089		-0.143433		-0.238586		-0.00463867		-0.168518		0.194458
158.5	0		-0.130615		0.0667114		-0.109924		-0.287659		-0.160461		-0.230713		0.0314941		-0.347168		0.125671
159.5	0		-0.162964		-0.0614624		-0.0299683		-0.469849		-0.097168		-0.376648		-0.168213		-0.249084		0.116943
160.5	0		0.0288086		0.125		0.185242		-0.0699463		-0.0216064		-0.0330811		-0.00341797		-0.0491943		0.215576
161.5	0		-0.188354		0.175842		0.034668		-0.221802		-0.0198975		-0.286499		-0.0871582		-0.111572		0.0303955
162.5	0		-0.190186		0.201904		-0.134583		-0.208313		0.0169067		-0.436707		-0.170532		-0.1745		-0.227539
163.5	0		-0.229187		-0.0187988		-0.3302		-0.11554		-0.0817261		-0.443359		-0.20752		-0.278687		-0.203979
164.5	0		0.0361938		0.166504		0.0945435		0.0783691		0.0718994		-0.189758		-0.0698853		-0.0429688		-0.00482178
165.5	0		-0.0270386		-0.00994873		-0.0649414		-0.127197		-0.0494385		-0.463379		-0.220154		-0.256836		-0.0895996
166.5	0		-0.141357		-0.178894		0.0148926		-0.223511		-0.0969849		-0.45575		-0.520935		-0.480225		-0.238342
167.5	0		-0.177979		-0.232239		-0.0648804		-0.427795		-0.0214233		-0.389465		-0.362061		-0.399109		-0.235352
168.5	0		-0.251587		-0.020874		-0.0407104		-0.463318		-0.183044		-0.1427		-0.252869		-0.191223		-0.148926
169.5	0		-0.396545		-0.0128174		-0.0502319		-0.556091		-0.274597		-0.365112		-0.215881		-0.208984		-0.283264
170.5	0		-0.486084		-0.109619		-0.32843		-0.617432		-0.600403		-0.542419		-0.297119		-0.464172		-0.268188
171.5	0		-0.629089		-0.215027		-0.318542		-0.550354		-0.449402		-0.617676		-0.282776		-0.451355		-0.400818
172.5	0		-0.307434		-0.131531		-0.329285		-0.49939		-0.52948		-0.387939		-0.111389		-0.490173		-0.279602
173.5	0		-0.29303		-0.350586		-0.130188		-0.360168		-0.557068		-0.382507		-0.183228		-0.480713		-0.36438
174.5	0		-0.405457		-0.366821		-0.184875		-0.343079		-0.38916		-0.586365		-0.326904		-0.591736		-0.212036
175.5	0		-0.0528564		-0.174011		-0.130554		-0.174255		-0.298462		-0.45166		0.139038		-0.493286		0.0480957
176.5	0		0.17218		0.16687		-0.0906982		-0.178101		-0.19696		-0.1026		0.178894		-0.369995		0.100647
177.5	0		0.0263062		0.0473633		0.0852661		-0.22937		-0.15686		0.0794067		0.103699		-0.355896		0.138367
178.5	0		-0.0843506		0.105713		0.118042		-0.250916		-0.28656		-0.0151367		0.113098		-0.34729		0.0650024
179.5	0		0.141663		0.0576782		0.228699		-0.174622		0.0180664		0.0643921		0.0771484		-0.113464		0.123901
180.5	0		0.0465088		-0.00439453		0.142822		-0.210327		0.0682983		-0.0448608		0.0391235		-0.281555		0.0552368
181.5	0		0.156311		-0.0796509		0.100525		-0.21759		-0.0183105		-0.233704		-0.0539551		-0.275085		0.0267334
182.5	0		-0.143677		-0.20636		-0.246277		-0.257996		-0.120667		-0.207092		-0.274597		-0.446045		0.0160522
183.5	0		-0.166443		-0.0612183		-0.102844		-0.322021		-0.0916748		-0.119019		-0.144043		-0.243591		0.158325
184.5	0		-0.0854492		-0.296021		-0.460205		-0.699768		-0.422485		-0.574463		-0.363281		-0.557251		-0.117981
185.5	0		-0.24646		-0.160339		-0.46167		-0.723083		-0.366455		-0.552551		-0.107727		-0.622559		-0.28833
186.5	0		-0.0596313		-0.0673218		-0.380432		-0.783325		-0.42395		-0.613525		-0.00506592		-0.714783		-0.178772
187.5	0		-0.407349		-0.54126		-0.559448		-0.884766		-0.728821		-0.958801		-0.136841		-0.951721		-0.514954
188.5	0		-0.591309		-0.458191		-0.441711		-0.945129		-0.623108		-0.760254		-0.276489		-0.746643		-0.537537
189.5	0		-0.213745		-0.554932		-0.651367		-0.706177		-0.795044		-0.862549		-0.341553		-0.566589		-0.525757
190.5	0		-0.523499		-0.730164		-0.929504		-0.739319		-0.857056		-1.14838		-0.510681		-0.969299		-0.241516
191.5	0		-0.660278		0.294983		-0.179382		-0.542725		-0.0716553		0.131226		0.348389		0.17865		0.132446
192.5	0		-0.41217		0.0410767		-0.145447		-0.515869		0.0256958		0.0588379		0.240234		-0.0032959		0.0598145
193.5	0		-0.306519		-0.180664		-0.312744		-0.328979		-0.252258		-0.428711		-0.0112915		-0.337402		-0.199524
194.5	0		-0.204102		-0.161316		-0.419067		-0.236267		-0.172546		-0.543762		-0.128052		-0.344788		-0.208191
195.5	0		-0.114746		-0.0522461		-0.221252		-0.344543		-0.116821		-0.265747		0.163391		-0.121399		-0.0582886
196.5	0		-0.0656128		-0.0440674		-0.31842		-0.240967		-0.249146		-0.204163		-0.0567017		-0.334778		0.015625
197.5	0		-0.0564575		-0.0402832		-0.265747		-0.178284		-0.132813		-0.324768		-0.0794678		-0.489441		-0.0552979
198.5	0		-0.0366211		0.128967		-0.21698		-0.0751343		-0.125854		-0.372681		-0.0185547		-0.200684		0.100159
199.5	0		-0.376038		-0.130859		-0.192749		-0.0915527		-0.261841		-0.632874		-0.0842285		-0.280945		-0.105835
200.5	0		-0.317627		-0.342651		-0.401978		-0.230225		-0.450378		-0.578918		-0.0287476		-0.524048		-0.0828247
201.5	0		-0.275574		-0.446106		-0.372681		-0.395386		-0.460876		-0.721558		-0.108093		-0.620117		-0.252747
202.5	0		-0.305176		-0.539307		-0.304016		-0.199097		-0.423035		-0.608643		0.0355835		-0.458313		-0.238953
203.5	0		-0.450684		-0.610962		-0.410217		-0.197571		-0.345215		-0.7948		-0.162598		-0.640137		-0.273926
204.5	0		-0.250366		-0.521362		-0.32196		-0.164001		-0.19281		-0.565002		-0.0303345		-0.380676		-0.0880127
205.5	0		-0.2771		-0.356934		-0.387024		-0.203064		-0.259155		-0.452271		0.0357056		-0.349365		0.067749
206.5	0		-0.481873		-0.353027		-0.578369		-0.461304		-0.364441		-0.781555		-0.0808716		-0.653381		-0.107971
207.5	0		-0.691956		-0.511841		-0.588867		-0.669373		-0.37854		-0.927979		-0.0791626		-0.671265		-0.0930786
208.5	0		-0.659912		-0.482178		-0.532715		-0.49585		-0.304993		-0.701294		-0.360962		-0.579285		0.0245361
209.5	0		-0.547058		-0.552917		-0.518494		-0.525574		-0.0871582		-0.693237		-0.432983		-0.565002		-0.00463867
210.5	0		-0.542358		-0.516174		-0.46283		-0.771179		-0.179138		-0.814209		-0.431519		-0.531189		-0.0456543
211.5	0		-0.64624		-0.245361		-0.375061		-0.588806		-0.208069		-0.739624		-0.31488		-0.470032		-0.183289
212.5	0		-0.746704		-0.384399		-0.345459		-0.564087		-0.0435181		-0.734924		-0.288452		-0.619629		-0.361633
213.5	0		-0.792358		-0.450317		-0.718628		-0.636108		-0.471375		-0.967163		-0.296387		-0.706726		-0.589661
214.5	0		-0.692078		-0.579224		-0.596558		-0.693298		-0.520081		-0.977905		-0.356628		-0.746277		-0.439026
215.5	0		-0.623901		-0.525879		-0.184814		-0.494446		-0.28717		-0.926331		-0.178528		-0.809204		-0.30835
216.5	0		-0.264282		-0.449707		-0.179199		-0.326782		-0.208191		-0.893982		-0.107666		-0.482178		-0.280396
217.5	0		-0.251953		-0.289307		0.00561523		-0.19574		0.00323486		-0.674133		0.00897217		-0.524841		-0.145142
218.5	0		-0.379822		-0.0722656		-0.138611		-0.23761		-0.11145		-0.677734		0.186584		-0.603577		-0.300232
219.5	0		-0.437134		-0.373901		-0.305603		-0.42688		-0.233948		-0.509766		0.0327148		-0.831055		-0.364685
220.5	0		-0.41095		-0.191711		-0.0561523		-0.233765		0.153931		-0.284851		0.294189		-0.557495		-0.230469
221.5	0		-0.282776		-0.288513		-0.339844		-0.134583		-0.252075		-0.547668		-0.156982		-0.651733		-0.371643
222.5	0		-0.478516		-0.553223		-0.431335		-0.0735474		-0.213318		-0.689941		-0.0651855		-0.664063		-0.238525
223.5	0
224.5	0
225.5	0
226.5	0		-0.400513		0.0245972		-1.16602		1.64166		0.265869		0.135864		14.5845		22.2563		57.5392
227.5	0		0.0491943		0.588928		1.28955		3.32648		6.75244		11.862		24.0566		41.4846		75.8506
228.5	0		0.264832		0.958923		1.98358		4.56952		8.88287		15.983		30.4671		52.1546		86.9437
229.5	0		0.300293		1.05743		2.44373		5.31805		10.5771		19.0561		34.993		59.6611		94.0189
230.5	0		0.648621		1.64905		3.24573		6.422		12.3697		21.6782		39.004		65.5014		99.1974
231.5	0		0.730286		1.95282		3.75354		7.00952		13.5455		23.7314		42.0732		69.6388		102.575
232.5	0		0.871094		1.90118		3.97064		7.54474		14.695		25.4144		44.5211		72.672		105.242
233.5	0		0.756104		2.1167		4.3006		7.98676		15.3683		26.7696		46.6384		75.3127		107.125
234.5	0		0.90686		2.43402		4.56616		8.61969		16.2982		28.3059		48.3696		77.449		108.917
235.5	0		0.910034		2.44165		4.66864		9.02393		17.0401		29.3869		49.783		79.1724		109.951
236.5	0		1.03638		2.72375		4.91589		9.31854		17.8817		30.5526		51.0392		80.6755		111.195
237.5	0		1.2243		2.77905		5.00385		9.52179		18.282		31.3507		51.8873		81.4877		111.905
238.5	0		1.25757		2.91705		5.10559		10.0762		18.8317		31.9188		52.9414		82.4662		112.66
239.5	0		1.47437		3.04242		5.17657		10.3268		19.4653		32.7852		53.8921		83.5384		113.491
240.5	0		1.40393		3.11206		5.3844		10.4401		19.8378		33.3569		54.4891		84.1191		113.968
241.5	0		1.41486		3.29803		5.95209		10.8809		20.3711		34.0311		55.2753		84.8162		114.458
242.5	0		1.47363		3.39642		6.01404		11.0745		20.7029		34.5825		55.9639		85.2943		115.098
243.5	0		1.58405		3.51996		6.30804		11.3478		20.9858		35.1503		56.5079		86.0398		115.58
244.5	0		1.46515		3.25897		6.24506		11.2502		21.0307		35.2227		56.7379		86.3381		115.666
245.5	0		1.26965		3.36279		6.32867		11.4657		21.2222		35.4778		57.1039		86.5005		115.94
246.5	0		1.44562		3.31299		6.29724		11.594		21.3348		35.6677		57.3583		86.8893		116.179
247.5	0		1.52362		3.48517		6.34265		11.5941		21.621		35.9839		57.7192		87.3176		116.412
248.5	0		1.41321		3.17181		6.388		11.5472		21.5289		36.223		57.6263		87.4851		116.527
249.5	0		1.57556		3.17126		6.31134		11.4637		21.7692		36.3569		57.9618		87.629		116.83
250.5	0		1.64673		3.47662		6.67126		11.8066		21.9985		36.7961		58.3634		87.8308		116.999
251.5	0		1.36041		3.47827		6.71729		11.6472		22.0079		36.9686		58.5376		88.027		117.068
252.5	0		1.4162		3.41614		6.79004		11.8153		22.0081		37.1467		58.6981		88.3027		117.219
253.5	0		1.5874		3.51971		6.76227		12.0274		22.2634		37.226		59.0898		88.6295		117.454
254.5	0		1.60242		3.77972		6.68506		12.1689		22.4774		37.5526		59.3505		88.6833		117.542
255.5	0		1.47369		3.64264		6.60583		11.9572		22.3714		37.6327		59.2036		88.5168		117.489
256.5	0		1.4798		3.3208		6.78522		11.8158		22.77		37.8493		59.3784		88.5798		117.441
257.5	0		1.78992		3.56476		7.03101		12.1647		22.9807		37.8935		59.6074		88.9651		117.761
258.5	0		1.80536		3.86603		7.13025		12.1967		23.0791		38.0828		59.7421		89.0688		117.823
259.5	0		1.81897		3.66803		7.17377		12.1359		23.119		38.064		59.8812		89.2274		117.872
260.5	0		1.93475		3.66956		7.1615		12.2229		23.2418		38.297		60.1033		89.4225		118.129
261.5	0		1.85242		3.79285		7.0816		12.3315		23.0807		38.4077		60.2932		89.3738		118.21
262.5	0		1.95258		3.69971		7.13751		12.4335		23.3702		38.4932		60.4323		89.6493		118.259
263.5	0		1.96033		3.84979		7.34357		12.5413		23.6509		38.699		60.5619		89.8432		118.238
264.5	0		2.0119		3.96698		7.46869		12.5964		23.707		38.8082		60.5262		89.8196		118.481
265.5	0		1.91711		3.87085		7.38324		12.5142		23.5505		38.7155		60.6543		89.7042		118.304
266.5	0		1.86682		3.90057		7.33752		12.5242		23.6919		38.7397		60.7006		89.9013		118.327
267.5	0		2.01288		4.0271		7.49066		12.6627		23.7324		38.8334		61.0196		89.9151		118.626
268.5	0		2.01941		4.04138		7.69983		12.7196		23.7919		39.0979		61.0542		90.0622		118.655
269.5	0		1.98828		4.08344		7.53937		12.6332		23.5813		39.0623		61.0577		90.0962		118.706
270.5	0		2.1413		4.02423		7.4679		13.041		23.6243		38.9266		61.0351		90.255		118.726
271.5	0		2.23505		3.99194		7.69452		13.1008		23.8179		39.1095		61.3086		90.3277		118.836
272.5	0		2.11755		3.92059		7.58197		13.0582		23.694		39.004		61.4216		90.3415		118.91
273.5	0		2.02161		3.88812		7.48895		13.1171		23.9482		39.0537		61.431		90.6		118.917
274.5	0		2.18408		4.38721		7.65533		13.1388		24.1942		39.3114		61.6169		90.6332		119.112
275.5	0		1.99866		4.14404		7.45886		13.0533		23.9658		39.2367		61.5364		90.4172		118.976
276.5	0		1.95587		4.24304		7.49347		13.3052		24.2197		39.3219		61.8011		90.3763		119.12
277.5	0		1.93964		4.29053		7.67218		13.3795		24.1891		39.2925		61.6458		90.4765		119.075
278.5	0		1.94305		4.2746		7.66626		13.5344		24.3884		39.457		61.7043		90.6762		119.152
279.5	0		2.13812		4.20776		7.75177		13.739		24.4083		39.5893		61.9976		90.9246		119.212
280.5	0
281.5	0
282.5	0
283.5	0		1.97931		7.1178		8.19666		11.4913		23.6415		37.5383		51.3584		78.2803		95.4744
284.5	0		2.00574		3.24585		6.05011		10.4829		18.5842		29.8084		45.2462		66.687		83.0062
285.5	0		1.61523		3.06848		5.41205		9.31055		16.6047		26.445		40.0364		58.8764		72.8898
286.5	0		1.61676		2.83118		5.02478		8.31177		15.0416		23.6735		35.806		52.3024		64.9081
287.5	0		1.5863		2.82184		4.68005		7.55573		13.919		21.613		32.2441		46.9028		58.4357
288.5	0		1.60516		2.63422		4.6012		6.82819		13.0095		19.5359		29.5833		42.429		52.832
289.5	0		1.42828		2.37482		4.13818		6.25995		11.793		18.0591		26.8979		38.632		48.1014
290.5	0		1.151		2.04456		3.66315		5.80212		10.6635		16.5074		24.48		35.2276		44.0109
291.5	0		1.02026		1.79388		3.35522		5.27191		9.95026		15.2402		22.4344		32.2463		40.4449
292.5	0		0.636292		1.56305		3.07867		4.77094		9.18488		14.0764		20.5008		29.6732		36.9724
293.5	0		0.763733		1.86884		3.00433		4.67926		8.72821		13.2629		19.1717		27.6517		34.2191
294.5	0		0.689331		1.69543		2.9245		4.41626		8.0036		12.0066		18.0195		25.5845		31.7283
295.5	0		0.76947		1.71533		2.94904		3.98608		7.7196		11.1952		17.0983		23.9226		29.5923
296.5	0		0.733643		1.70532		2.78009		3.88947		7.40784		10.5599		15.9935		22.2534		27.5714
297.5	0		0.93158		1.72992		2.74554		3.68134		7.2533		10.116		15.1741		20.8816		26.0083
298.5	0		0.912537		1.75769		2.76074		3.80463		6.80701		9.56525		14.3348		19.5078		24.4815
299.5	0		0.989807		1.62299		2.65033		3.71069		6.62366		9.19531		13.614		18.4083		22.9975
300.5	0		1.1637		1.53162		2.42236		3.64502		6.38446		8.66046		12.8114		17.1543		21.4119
301.5	0		0.950928		1.60303		2.34912		3.40332		6.12421		8.05811		12.064		16.176		19.9533
302.5	0		0.668213		1.36859		1.94257		3.03589		5.59601		7.5528		11.0959		15.1494		18.7028
303.5	0		0.632935		1.37915		1.8432		3.09021		5.36768		7.10303		10.4661		14.1568		17.5647
304.5	0		0.538635		1.09784		1.95386		2.86346		5.05103		6.8371		10.0598		13.5739		16.7301
305.5	0		0.37146		0.953186		1.78564		2.48016		4.89032		6.48431		9.34607		12.6513		15.9754
306.5	0		0.309204		1.02429		1.72003		2.64856		4.93866		6.24487		8.90009		12.2065		15.3245
307.5	0		0.424927		0.89624		1.51093		2.59796		4.5733		5.97125		8.60956		11.5325		14.4348
308.5	0		0.743286		1.02234		1.6792		2.40881		4.2525		5.66437		8.36743		11.1545		13.8734
309.5	0		0.877502		1.14752		1.82434		2.45764		4.28015		5.67206		8.14844		10.7945		13.537
310.5	0		0.434204		0.963867		1.58374		2.27374		3.77661		5.22449		7.62256		10.0405		12.7422
311.5	0		0.52417		0.822693		1.55133		2.15637		3.67059		4.94055		7.39825		9.62195		11.9822
312.5	0		0.325806		0.668457		1.65405		1.91064		3.55054		4.73987		6.82422		9.13684		11.4227
313.5	0		0.551941		0.877502		1.63086		2.10004		3.51062		4.7674		6.69861		8.83472		11.1674
314.5	0		0.550659		0.836426		1.50439		1.9386		3.3103		4.54822		6.59631		8.56366		10.715
315.5	0		0.532837		0.884338		1.45837		1.93384		3.15991		4.33319		6.3183		8.30219		10.1666
316.5	0		0.288208		0.755493		1.42017		1.93958		3.19086		4.19855		6.26434		8.09601		9.83661
317.5	0		0.305847		0.903137		1.23334		1.867		3.23376		4.14233		6.07648		7.68842		9.48016
318.5	0		0.334473		0.690002		1.21857		1.94147		3.13861		3.94965		5.87518		7.36737		9.10712
319.5	0		0.427246		0.559204		1.17749		1.90594		3.11194		3.63348		5.35229		6.91425		8.78333
320.5	0		0.313904		0.506775		1.02155		1.80774		2.93719		3.7807		5.21082		6.57874		8.33319
321.5	0		-0.00738525		0.225037		0.934875		1.42157		2.67896		3.45245		4.79065		6.133		7.93689
322.5	0		0.280884		0.337524		1.14648		1.45313		2.7984		3.60016		5.05078		6.22839		8.02203
323.5	0		0.280273		0.483154		1.00854		1.34015		2.72736		3.31531		4.85181		6.0639		7.7998
324.5	0		0.470581		0.655701		0.938599		1.59247		2.55243		3.52484		4.74365		6.14001		7.84595
325.5	0		0.384155		0.70813		1.06726		1.56848		2.64685		3.42468		4.65375		6.09277		7.57092
326.5	0		0.450378		0.729675		1.31702		1.737		2.85492		3.5719		4.89185		6.22827		7.47894
327.5	0		0.421082		0.421021		0.969788		1.4906		2.59412		3.38995		4.70605		5.77832		7.10016
328.5	0		0.558167		0.472412		0.941711		1.48083		2.44556		3.46661		4.73889		5.55841		6.96497
329.5	0		0.395203		0.51001		1.05981		1.52124		2.51855		3.32281		4.50305		5.38367		6.90924
330.5	0		0.505188		0.321655		1.08966		1.56616		2.56976		3.2027		4.32465		5.38202		6.66626
331.5	0		0.450317		0.327576		0.996765		1.39435		2.41241		2.97107		3.98505		5.27637		6.47821
332.5	0		0.450684		0.614197		1.10535		1.40625		2.29645		3.07922		4.30963		5.16162		6.33661
333.5	0		0.349854		0.560425		1.06696		1.64636		2.33582		3.13098		4.37488		5.08502		6.02661
334.5	0		0.147278		0.240784		0.830322		1.71899		2.11517		2.79126		4.12646		4.87518		5.86041
335.5	0		0.141174		0.404907		0.68396		1.52582		1.81042		2.56104		3.98834		4.58618		5.7323
336.5	0		0.123962		0.507446		0.959473		1.60852		1.96893		2.57916		3.80725		4.57312		5.73608
337.5	0		0.185303		0.566772		1.08575		1.78479		2.04364		2.58807		3.80103		4.44733		5.7821
338.5	0		0.240173		0.402954		0.885925		1.73785		2.29004		2.70038		3.77173		4.49146		5.73938
339.5	0		0.128357		0.424255		0.933411		1.52289		2.37018		2.62927		3.8866		4.34216		5.67029
340.5	0		0.0487061		0.313232		1.18127		1.47626		2.27075		2.62616		3.6842		4.23535		5.56879
341.5	0		-0.0993652		0.556519		0.937195		1.4043		2.18329		2.32373		3.55676		4.11841		5.60675
342.5	0		-0.209656		0.417664		0.708557		1.29724		1.80505		2.03485		3.36243		3.9873		5.34802
343.5	0		0.0509644		0.38324		1.01721		1.38739		1.95544		2.24902		3.57263		4.38031		5.39984
344.5	0		0.122681		0.378052		1.07874		1.51703		2.17908		2.48285		3.62677		4.51685		5.42303
345.5	0		0.0540161		0.253662		1.09106		1.62177		2.15228		2.62195		3.47864		4.27441		5.27673
346.5	0		0.00164795		0.0940552		0.970337		1.4129		2.04236		2.36633		3.1701		3.97351		5.04358
347.5	0		0.119629		-0.120605		0.900024		1.26453		1.97369		2.31781		3.28613		4.00122		4.90985
348.5	0		-0.0377197		-0.229431		0.610535		1.1239		1.84332		1.97302		2.95728		3.82031		4.77631
349.5	0		0.00195313		-0.0065918		0.792542		0.923157		1.8587		2.01959		2.92603		3.75714		4.87036
350.5	0		-0.0078125		-0.102112		0.546631		0.986023		2.00317		2.06335		2.84198		3.41058		4.66406
351.5	0		0.0728149		0.0200195		0.685791		1.13239		1.84082		2.11072		3.02106		3.69891		4.51459
352.5	0		-0.244385		-0.412354		0.31427		0.927185		1.44458		1.8678		2.63519		3.36121		4.12512
353.5	0		-0.088501		-0.145386		0.288147		1.05811		1.71954		2.11304		2.9082		3.57391		4.21057
354.5	0		-0.104248		-0.342651		0.137817		0.823425		1.62421		2.06781		2.76715		3.38849		4.12854
355.5	0		0.103333		-0.0604858		0.534302		0.885498		1.83447		2.01447		3.07092		3.56537		4.29663
356.5	0		0.224487		0.0801392		0.4776		1.06281		1.84143		2.05029		3.03503		3.48773		4.28619
357.5	0		0.100098		0.108276		0.390869		1.05005		1.8382		2.18915		2.95947		3.49915		4.30078
358.5	0		-0.244385		-0.127991		0.35437		0.850403		1.67914		1.94836		2.69678		3.2218		4.10272
359.5	0		-0.114929		-0.0552368		0.179688		0.811401		1.83246		1.89429		2.70825		3.24396		4.31195
360.5	0		-0.16687		0.0160522		0.360229		0.792114		1.86133		1.72052		2.62347		3.19794		4.3139
361.5	0		-0.197571		0.0960083		0.411072		0.842102		1.87549		1.87085		2.76099		3.08368		4.18884
362.5	0		-0.149902		-0.0601807		0.262878		0.89032		1.72192		2.08698		2.69287		2.9325		4.31268
363.5	0		-0.146118		-0.236816		0.165771		0.939636		1.57733		1.83527		2.62958		2.94702		4.16718
364.5	0		-0.0672607		-0.117676		0.258606		0.894897		1.54297		1.75922		2.5744		2.8017		4.44366
365.5	0		-0.250061		-0.00628662		0.213135		0.884338		1.64252		1.74188		2.61102		2.81775		4.41583
366.5	0		-0.22644		0.0651855		0.396118		0.861572		1.57422		1.789		2.52203		2.77521		4.35095
367.5	0		-0.116516		0.152954		0.553528		1.05988		1.88721		1.85291		2.65857		2.86938		4.22894
368.5	0		-0.116211		0.353333		0.523071		1.16663		1.80817		1.86554		2.63953		2.6897		4.14343
369.5	0		-0.526733		0.0917969		0.345459		0.955505		1.56012		1.75592		2.44855		2.56873		3.84052
370.5	0		-0.350342		0.0883789		0.384644		0.823303		1.53894		1.62335		2.56873		2.70068		3.74823
371.5	0		-0.194702		0.270813		0.327698		0.998657		1.49725		1.69708		2.3877		2.67474		3.79614
372.5	0		-0.120789		0.229614		0.491577		0.846069		1.53882		1.88062		2.63861		2.85632		3.85999
373.5	0		-0.281372		-0.113098		0.219543		0.619446		1.43945		1.79211		2.41888		2.52515		3.91071
374.5	0		-0.336304		-0.059021		0.211731		0.543274		1.50635		1.67688		2.46045		2.55365		3.85931
375.5	0		-0.173157		0.0236816		0.426941		0.776123		1.75		1.86218		2.54529		2.85583		3.9184
376.5	0		-0.0586548		0.183044		0.377136		0.918274		1.84076		1.93488		2.61755		3.04742		4.01849
377.5	0		0.0602417		0.120972		0.451111		0.940186		1.76123		2.11115		2.51709		2.87512		4.03943
378.5	0		-0.115417		0.198975		0.486023		1.19836		1.8418		2.12958		2.50189		3.04431		3.99377
379.5	0		-0.0517578		0.230103		0.54126		1.10376		1.80231		2.05658		2.4292		2.9212		3.94086
380.5	0		-0.140686		0.168335		0.467102		0.942566		1.58081		1.98553		2.49152		2.82544		3.82471
381.5	0		-0.246765		0.242371		0.524536		1.13611		1.6264		2.01166		2.5979		2.90289		3.91907
382.5	0		-0.119202		0.387573		0.559753		1.32129		1.75067		2.02124		2.62012		2.97162		3.8642
383.5	0		0.127747		0.404297		0.488281		1.51672		1.88666		1.98169		2.73175		3.12842		3.87714
384.5	0		-0.0310059		0.463684		0.50531		1.3631		1.6925		2.04785		2.50714		2.92609		3.97162
385.5	0		0.0762939		0.396545		0.559631		1.13275		1.86084		1.81665		2.58203		2.85559		4.0708
386.5	0		0.101685		0.374146		0.795715		0.94928		1.79749		1.802		2.49738		2.63708		3.7431
387.5	0		0.175232		0.556946		0.771729		1.16455		1.90161		1.72241		2.49982		2.73322		3.65479
388.5	0		0.0889893		0.4198		0.705811		1.10376		1.74286		1.76288		2.18109		2.58514		3.55963
389.5	0		-0.0439453		0.469055		0.643799		0.945007		1.73987		1.71509		2.10101		2.59058		3.31458
390.5	0		0.0899658		0.344421		0.70929		0.846863		1.56329		1.70868		2.35815		2.56213		3.30481
391.5	0		0.0776978		0.369446		0.680054		0.891724		1.46722		1.67523		2.21777		2.51489		3.51489
392.5	0		0.0792236		0.355286		0.685669		0.936401		1.58905		1.51318		2.17322		2.52655		3.61432
393.5	0		-0.0914917		0.385498		0.636963		0.790222		1.63037		1.35938		2.16266		2.51013		3.43915
394.5	0		0.0598145		0.499084		0.840515		0.90863		1.6908		1.47217		2.28131		2.78589		3.22919
395.5	0		0.0567627		0.625549		0.872742		1.10541		1.92377		1.38184		2.2995		2.65515		3.38269
396.5	0		0.0992432		0.639038		0.873169		1.01282		2.10101		1.54132		2.23956		2.77386		3.49274
397.5	0		0.253723		0.698181		0.859802		1.06433		2.00952		1.69989		2.32947		2.89307		3.47797
398.5	0		0.223999		0.687256		0.874329		1.15601		2.06866		1.75757		2.05353		2.99493		3.54175
399.5	0		0.309021		0.726379		0.917053		1.19153		2.06952		2.08679		2.12708		2.93689		3.6145
400.5	0		0.195251		0.637329		0.843323		1.11133		1.8006		1.91199		2.07043		2.64606		3.48694
401.5	0		0.302124		0.675537		0.94812		1.08008		1.85608		1.98047		2.284		2.58636		3.54492
402.5	0		0.210144		0.503906		0.846252		1.1405		1.61365		1.81207		2.28961		2.51678		3.41357
403.5	0		0.249939		0.69281		0.896423		1.21136		1.75653		1.78363		2.17615		2.66193		3.52393
404.5	0		0.274536		0.739685		1.02692		1.34711		1.77667		1.93005		2.47235		2.85883		3.75757
405.5	0		0.0968018		0.774292		1.08252		1.05292		1.75165		1.61896		2.47198		2.83801		3.3407
406.5	0		0.184631		0.602661		1.20392		1.17615		1.65161		1.78918		2.37274		2.70691		3.34955
407.5	0		-0.0718384		0.443054		0.727722		0.811218		1.49274		1.54657		2.1037		2.44812		3.16327
408.5	0		-0.181458		0.340576		0.706604		0.949097		1.55933		1.34778		1.99304		2.45361		3.03546
409.5	0		-0.0939941		0.611572		0.94397		0.912109		1.89941		1.87665		2.23755		2.65857		3.31024
410.5	0		0.130798		0.799988		0.918396		1.008		2.01642		1.88782		2.31787		2.78876		3.53113
411.5	0		0.201416		0.737854		1.10291		1.10529		1.9621		1.92175		2.41058		2.83435		3.55157
412.5	0		0.0797119		0.631287		0.86908		1.0387		1.93976		1.88092		2.26764		2.72345		3.5722
413.5	0		0.321167		0.577637		0.928101		1.05664		1.88513		1.73688		2.46558		2.73596		3.54834
414.5	0		0.122803		0.586243		0.773376		0.802185		1.87164		1.63904		2.22034		2.64471		3.51147
415.5	0		0.0597534		0.472839		0.856201		0.866333		1.83978		1.7312		2.19568		2.36914		3.49805
416.5	0		-0.0861816		0.579407		0.670349		0.79425		1.70801		1.64734		2.07422		2.27942		3.37805
417.5	0		-0.0303345		0.726074		0.619141		0.835205		1.78809		1.60132		2.16516		2.54901		3.39563
418.5	0		0.224854		0.75769		0.757751		0.893311		1.72852		1.70593		2.21283		2.63495		3.46265
419.5	0		0.223511		0.626526		0.809021		1.10199		1.72107		1.86261		2.25861		2.61847		3.44336
420.5	0		-0.0231934		0.410583		0.548523		0.833069		1.61041		1.71515		2.06329		2.51422		3.19666
421.5	0		-0.0189819		0.623901		0.547424		0.738586		1.61279		1.61621		2.1153		2.45721		3.14197
422.5	0		0.286255		0.666687		0.653076		0.724976		1.80804		1.71674		2.2417		2.78442		3.18158
423.5	0		0.279968		0.627747		0.572693		0.892578		1.81335		1.65143		2.23407		2.79688		3.28107
424.5	0		0.129883		0.551025		0.557373		0.709106		1.69843		1.59686		2.19592		2.6228		3.13068
425.5	0		0.20166		0.670898		0.605408		0.69458		1.5965		1.57849		2.1051		2.55829		3.19305
426.5	0		0.202209		0.554138		0.581543		0.588257		1.32318		1.55115		1.76868		2.23181		2.85913
427.5	0		0.279724		0.651184		0.84552		0.644409		1.57678		1.69971		1.87158		2.31824		3.19629
428.5	0		0.282532		0.607483		0.505859		0.657104		1.42267		1.68665		1.71075		2.28406		3.12738
429.5	0		0.20166		0.33606		0.377625		0.576294		1.41144		1.54999		1.62451		1.9726		2.88031
430.5	0		0.287598		0.618591		0.521667		0.901245		1.45367		1.59125		1.94983		2.10773		3.15057
431.5	0		0.322693		0.524536		0.818176		1.00031		1.46399		1.66479		1.99664		2.39282		3.16064
432.5	0		0.506653		0.561035		0.802307		0.981384		1.47375		1.86316		1.93219		2.23132		3.14844
433.5	0		0.387329		0.442078		0.702332		1.02094		1.41614		1.63464		1.91949		2.07275		3.0166
434.5	0		0.0932007		0.544495		0.561584		1.00305		1.59302		1.75055		2.02051		2.10864		3.23865
435.5	0		0.210083		0.334045		0.538513		0.82312		1.46558		1.67133		2.04755		2.13727		3.07166
436.5	0		0.276306		0.464661		0.536133		0.63739		1.38965		1.52887		1.87189		2.06183		3.05737
437.5	0		0.0459595		0.510254		0.294067		0.578796		1.40717		1.41406		1.80121		2.13989		2.91003
438.5	0		0.108459		0.56842		0.411499		0.576477		1.38		1.79468		1.85492		2.19647		2.98969
439.5	0		-0.187256		0.501465		0.544678		0.422119		1.41382		1.57947		1.79681		2.17944		2.99072
440.5	0		-0.0841675		0.304077		0.407227		0.21637		1.01111		1.07477		1.49982		1.98401		2.72052
441.5	0		-0.167664		0.294922		0.47113		0.438599		1.16064		1.1076		1.49164		1.99689		2.7218
442.5	0		-0.156799		0.131775		0.351624		0.42627		1.2146		1.13647		1.55377		1.92621		2.66046
443.5	0		-0.234985		0.0752563		0.363525		0.366821		1.11316		0.972168		1.53796		1.76807		2.53101
444.5	0		-0.314941		0.158813		0.357727		0.504517		1.09497		1.04468		1.32098		1.77795		2.54865
445.5	0		0.0525513		0.463135		0.494141		0.663757		1.30219		1.23425		1.39075		1.91461		3.08173
446.5	0		0.0429077		0.632935		0.630493		0.680603		1.27661		1.06226		1.39929		2.04211		2.89056
447.5	0		0.0342407		0.57959		0.423401		0.711975		1.31055		1.34271		1.51453		2.20142		2.95093
448.5	0		-0.0639038		0.592773		0.584839		0.634277		1.31671		1.32813		1.57886		2.08185		3.17059
449.5	0		-0.265869		0.358459		0.456299		0.562927		1.17883		1.28204		1.38464		2.03485		3.02441
450.5	0		-0.246338		0.451721		0.602051		0.832336		1.28015		1.38416		1.61414		2.00427		2.95587
451.5	0		-0.475586		0.252136		0.4328		0.617004		1.00531		0.981506		1.20111		1.67456		2.64227
452.5	0		-0.36731		0.339905		0.502747		0.788452		1.09314		1.01715		1.34961		1.59192		2.57037
453.5	0		-0.0239868		0.451111		0.635803		0.714905		1.25659		1.21643		1.41632		1.72375		2.76453
454.5	0		0.481262		0.89325		1.08203		1.06201		1.59528		1.57123		1.79004		2.0592		3.12244
455.5	0		0.388245		0.790649		0.886292		1.00299		1.41364		1.40118		1.60986		1.9375		2.76996
456.5	0		0.338867		0.59491		0.777222		0.8255		1.38867		1.19049		1.4209		2.14417		2.66119
457.5	0		0.396484		0.544739		1.03656		0.961548		1.51984		1.23566		1.48407		2.07788		2.78772
458.5	0		0.123474		0.549561		0.528992		0.769531		1.42914		1.18982		1.48438		2.05078		2.62653
459.5	0		0.324768		0.579285		0.582581		0.695435		1.46185		1.1571		1.65674		2.12799		2.88617
460.5	0		0.182678		0.736328		0.573059		1.02002		1.60803		1.37866		1.79224		2.2428		3.14606
461.5	0		0.169495		0.506958		0.66272		0.923706		1.38898		1.20654		1.7453		2.02502		3.01709
462.5	0		0.387817		0.622803		0.7771		0.996765		1.409		1.1178		1.91437		1.98132		3.07581
463.5	0		0.0601807		0.480469		0.782349		0.820068		1.3479		1.23206		1.83484		2.02118		3.12958
464.5	0		0.125549		0.338989		0.641968		0.741516		1.3028		1.26868		1.70709		1.98627		2.82025
465.5	0		0.131042		0.400696		0.757935		0.656555		1.32336		1.23785		1.68939		2.06909		2.78131
466.5	0		0.187073		0.32666		0.710571		0.751709		1.14709		1.30432		1.71582		2.0271		2.73267
467.5	0		0.117004		0.161255		0.693787		0.580688		1.06683		1.04492		1.59216		2.02289		2.74536
468.5	0		0.464905		0.453186		0.873352		0.939636		1.18054		1.14246		1.94421		2.37659		2.90271
469.5	0		0.583801		0.634521		0.88623		0.980591		1.38422		1.28076		1.99426		2.40179		2.98077
470.5	0		0.264526		0.506042		0.782227		0.883484		1.34198		1.11426		1.85901		2.05872		2.89844
471.5	0		0.403015		0.703369		1.05219		0.893738		1.46906		1.38593		1.9751		2.03485		3.08472
472.5	0		0.332642		0.49408		0.941406		0.75708		1.62585		1.41589		1.86725		1.88696		3.04382
473.5	0		0.236023		0.347717		0.806458		0.599243		1.41034		1.51477		1.92023		1.96332		2.96838
474.5	0		0.114075		0.335999		0.646973		0.319214		1.32355		1.3833		1.86676		1.93823		2.77557
475.5	0		0.153625		0.360352		0.832764		0.632507		1.36804		1.46936		1.89172		2.06573		2.94891
476.5	0		0.482178		0.609985		0.955627		0.903198		1.46136		1.71753		2.05579		2.12225		2.95569
477.5	0		0.169373		0.496704		0.761536		0.610535		1.1803		1.31427		1.78754		1.89819		2.54242
478.5	0		0.0648804		0.526306		0.69812		0.440918		1.14087		1.16443		1.7655		1.72913		2.51172
479.5	0		0.217468		0.624634		0.781311		0.609741		1.39478		1.20435		1.78143		2.03961		2.82751
480.5	0		0.198792		0.500488		0.70105		0.626404		1.21301		0.925537		1.64478		2.00909		2.75409
481.5	0		0.38855		0.385254		0.750854		0.655029		1.28766		1.26196		1.72772		1.91748		2.84705
482.5	0		0.419434		0.679565		0.756897		0.815369		1.37543		1.32153		1.72583		2.06793		2.87506
483.5	0		0.352844		0.624756		0.727234		0.601685		1.44696		1.20343		1.50348		2.02881		2.75879
484.5	0		0.204285		0.504028		0.696228		0.572998		1.40631		1.10345		1.44366		1.83313		2.51776
485.5	0		0.160278		0.406982		0.822021		0.491516		1.34003		1.13409		1.55237		1.79785		2.67999
486.5	0		0.238464		0.485596		0.892334		0.668579		1.3714		1.25305		1.76385		1.81055		2.92273
487.5	0		0.276978		0.449768		0.790222		0.559509		1.31671		1.19775		1.56622		1.98993		3.01111
488.5	0		0.164856		0.497437		0.810181		0.63446		1.22577		1.21313		1.53302		2.04993		2.89001
489.5	0		0.133057		0.29248		0.7052		0.585754		1.16895		1.14929		1.58704		1.73834		2.61664
490.5	0		0.132813		0.170898		0.484497		0.431641		1.07874		1.10596		1.41071		1.71954		2.66211
491.5	0		0.157166		0.440002		0.601196		0.49408		1.47571		1.20978		1.71454		1.86017		2.89771
492.5	0		-0.119141		0.196167		0.544373		0.440674		1.20367		1.00958		1.56653		1.59985		2.68073
493.5	0		-0.0802002		0.221375		0.635376		0.455688		1.3363		0.940247		1.66077		1.85382		2.63196
494.5	0		0.0883789		0.286987		0.709351		0.694031		1.45593		1.14917		1.77301		2.02783		2.74835
495.5	0		0.201172		0.369385		0.742981		0.61438		1.24982		1.30841		1.59961		1.98163		2.65015
496.5	0		0.0259399		0.133606		0.494385		0.516113		1.0141		1.07996		1.44507		1.8064		2.71051
497.5	0		0.0164185		-0.128296		0.587646		0.420532		1.10559		1.20013		1.48297		1.69519		2.68561
498.5	0		0.143066		0.0528564		0.782898		0.524353		1.25909		1.36768		1.53961		1.9364		2.85284
499.5	0		-0.0719604		0.184204		0.374207		0.403992		1.06812		1.13342		1.23096		1.78845		2.64178
500.5	0		0.116638		0.342957		0.762024		0.477417		1.22327		1.35974		1.31207		1.98297		2.73157
501.5	0		0.227844		0.460632		0.882507		0.640076		1.33325		1.48383		1.36975		2.23022		2.84943
502.5	0		0.441589		0.678162		0.954651		0.733398		1.37244		1.53101		1.5343		2.30035		2.93848
503.5	0		0.343323		0.765869		0.891418		0.601257		1.56018		1.60681		1.76874		2.2439		2.91956
504.5	0		0.193665		0.687195		0.835632		0.492859		1.41486		1.42731		1.60126		2.02338		2.86346
505.5	0		0.199158		0.862		1.12982		0.619995		1.54059		1.41168		1.76727		2.09015		2.90088
506.5	0		0.14978		0.701233		1.03394		0.371582		1.21954		1.14087		1.61871		1.93945		2.77875
507.5	0		0.171936		0.417358		0.759705		0.514893		1.19861		1.06165		1.75018		1.91608		2.77936
508.5	0		0.281982		0.524292		0.666992		0.481262		1.34241		1.11719		1.6861		1.83759		2.88782
509.5	0		0.47168		0.559875		0.842346		0.713074		1.39636		1.24811		1.86523		2.22327		3.18262
510.5	0		0.435913		0.624451		0.818237		0.591187		1.36011		1.30798		1.77386		2.13025		3.13678
511.5	0		0.316284		0.569702		0.628662		0.551575		1.27179		1.10052		1.50818		1.88232		3.03436
512.5	0		0.196106		0.357361		0.746582		0.614502		1.19702		1.13153		1.60242		2.09821		2.97125
513.5	0		0.374756		0.470215		0.669434		0.702148		1.24847		1.19617		1.84607		2.15717		3.00134
514.5	0		0.296204		0.436218		0.609619		0.606812		1.20404		1.09216		1.77002		2.07123		2.85907
515.5	0		0.128967		0.294434		0.458252		0.373352		1.11987		0.962463		1.65356		1.93066		2.72211
516.5	0		0.161743		0.397461		0.548523		0.432922		1.18536		0.952148		1.6792		1.81989		2.74255
517.5	0		0.347107		0.714539		0.831848		0.522034		1.31702		1.08459		1.65436		1.78729		2.88696
518.5	0		0.0384521		0.420898		0.372437		0.596741		0.855469		0.831848		1.43097		1.64984		2.65833
519.5	0		0.340393		0.754395		0.613953		0.842346		1.16486		1.14532		1.81842		1.90771		2.88062
520.5	0		0.298401		0.595276		0.703552		0.687073		1.09906		1.10992		1.68634		1.87671		2.70508
521.5	0		0.214966		0.364014		0.762024		0.774902		0.984619		1.20764		1.60461		1.9201		2.70166
522.5	0		0.390076		0.471436		0.609558		0.878723		1.00458		1.224		1.42297		2.19055		2.74561
523.5	0		0.505737		0.574768		0.572815		0.81897		1.09753		1.33984		1.61829		1.93549		2.59766
524.5	0		0.672485		0.666077		0.725769		0.741272		1.18146		1.15802		1.70984		1.88849		2.65894
525.5	0		0.352783		0.547302		0.464111		0.521362		1.2276		1.02399		1.74811		1.81519		2.51099
526.5	0		0.0917969		0.452087		0.586243		0.512207		1.20435		1.12012		1.59827		1.66516		2.43762
527.5	0		0.0900879		0.447998		0.771301		0.653137		1.41901		1.27173		1.78821		1.67804		2.48682
528.5	0		-0.00732422		0.34259		0.436768		0.562012		1.1936		1.07654		1.53314		1.56696		2.39038
529.5	0		-0.0712891		0.237183		0.462708		0.463196		0.966797		0.901733		1.16626		1.57068		2.18384
530.5	0		0.0847778		0.329834		0.830322		0.679443		1.19391		1.04779		1.56158		1.61749		2.44446
531.5	0		0.197998		0.265747		0.771912		0.586609		1.31738		1.10846		1.49054		1.66711		2.38672
532.5	0		0.183838		0.289978		0.916565		0.657104		1.25201		1.04962		1.53656		1.69495		2.43689
533.5	0		0.277954		0.302979		0.844299		0.850159		1.28253		1.34949		1.68286		1.92181		2.49579
534.5	0		0.5047		0.382507		0.631592		0.814453		1.15674		1.25317		1.46136		1.75842		2.46313
535.5	0		0.386108		0.171326		0.704651		0.719055		1.11902		1.14191		1.28766		1.72345		2.35925
536.5	0		0.105652		0.215271		0.576172		0.472168		1.07849		0.869141		1.22919		1.73242		2.29584
537.5	0		0.207092		0.454468		0.605286		0.667297		1.27606		0.985474		1.50262		1.87329		2.20837
538.5	0		0.4151		0.603455		0.570801		0.570007		1.44128		1.24738		1.55048		1.87494		2.35956
539.5	0		0.467346		0.427734		0.680725		0.534058		1.17609		1.37335		1.63458		1.82404		2.21735
540.5	0		0.63916		0.473999		0.97644		0.749878		1.42981		1.38861		1.68909		2.08856		2.49902
541.5	0		0.606323		0.40564		0.754272		0.580811		1.22894		1.21497		1.45605		2.08649		2.45807
542.5	0		0.659241		0.443115		0.755554		0.594299		1.36023		1.47821		1.78418		2.18298		2.40564
543.5	0		0.535217		0.318909		0.882263		0.658508		1.28473		1.37238		1.70575		1.92432		2.56195
544.5	0		0.416687		0.288757		0.905579		0.793335		1.16986		1.13708		1.7478		1.69452		2.42969
545.5	0		0.217346		0.371033		0.74469		0.587097		1.15332		1.19116		1.52289		1.85217		2.39557
546.5	0		0.452454		0.450562		0.641418		0.837708		1.38251		1.35291		1.70856		2.03204		2.53693
547.5	0		0.5578		0.519531		0.631104		0.75		1.3385		1.23157		1.86066		2.29938		2.59338
548.5	0		0.425781		0.366089		0.678894		0.6203		1.0882		1.19214		1.61169		2.27686		2.57904
549.5	0		0.611694		0.337341		0.903259		0.715393		1.18652		1.40808		1.58582		2.19177		2.638
550.5	0		0.388977		0.279419		0.757751		0.551453		1.09869		1.51685		1.5343		2.08508		2.54834
551.5	0		0.621277		0.562927		0.918701		0.877563		1.30121		1.52478		1.8042		2.25421		2.67267
552.5	0		0.237305		0.529297		0.669983		0.813416		1.01697		1.34534		1.65375		2.09967		2.52893
553.5	0		0.274292		0.559204		0.460999		0.736694		1.21436		1.28326		1.59589		2.12231		2.54529
554.5	0		0.391541		0.503357		0.688171		0.912415		1.10303		1.30359		1.52545		2.13623		2.76617
555.5	0		0.362305		0.562195		0.549988		0.624451		1.06921		1.26489		1.50629		1.98145		2.672
556.5	0		0.185364		0.534607		0.447144		0.608582		0.963074		1.32532		1.25342		1.94794		2.49438
557.5	0		0.303833		0.458923		0.492371		0.697632		1.03192		1.18469		1.258		1.7207		2.44244
558.5	0		0.127075		0.188782		0.473938		0.698608		0.88562		1.1358		1.25482		1.66119		2.30426
559.5	0		0.222717		0.280396		0.650024		0.535461		0.816895		1.17249		1.35175		1.51349		2.43939
560.5	0		0.27948		0.44635		0.55835		0.598145		0.994324		1.34833		1.23334		1.89148		2.32196
561.5	0		0.00402832		0.337524		0.425781		0.434326		0.765076		1.0722		1.21387		1.81348		2.13965
562.5	0		-0.0638428		0.510498		0.660522		0.483887		0.850281		1.2265		1.30798		1.80298		2.12866
563.5	0		0.279907		0.645752		0.805359		0.892334		1.06793		1.44202		1.55219		1.87592		2.31281
564.5	0		0.422058		0.608582		1.0025		0.871826		1.22772		1.63116		1.61786		1.85223		2.25745
565.5	0		0.378296		0.432983		0.851868		0.706177		1.07544		1.40796		1.4519		1.77454		2.31854
566.5	0		0.286621		0.507263		0.801575		0.657715		1.04474		1.29498		1.42999		1.79779		2.2865
567.5	0		0.166504		0.482056		0.639587		0.582214		1.00543		1.43097		1.54138		1.78876		2.40247
568.5	0		0.258606		0.515198		0.643616		0.537292		1.02618		1.38519		1.53674		1.86151		2.40387
569.5	0		-0.0489502		0.309875		0.554077		0.338196		0.937073		1.17303		1.46161		1.82562		2.23999
570.5	0		-0.131836		0.44043		0.428833		0.362122		0.971497		1.03845		1.41022		1.56927		2.22418
571.5	0		-0.316772		0.335876		0.126953		0.30365		0.601257		1.01959		1.16266		1.39673		2.11176
572.5	0		-0.185608		0.130066		0.057373		0.257263		0.741333		0.968079		1.31189		1.53241		2.1507
573.5	0		-0.345886		0.0101929		0.203308		0.177673		0.613159		0.836243		1.29364		1.50586		1.953
574.5	0		-0.161926		0.180603		0.523376		0.343445		0.879883		1.13208		1.41803		1.59229		2.19446
575.5	0		-0.0317993		0.235962		0.392273		0.313904		0.790161		1.04156		1.31677		1.63623		2.06976
576.5	0		-0.0183716		0.106262		0.37854		0.347473		0.805847		0.887085		1.41956		1.4425		2.14996
577.5	0		-0.0252075		0.389832		0.424622		0.464111		0.854858		1.21375		1.6087		1.41119		2.16425
578.5	0		-0.207642		0.30249		0.525635		0.470642		0.827942		1.25165		1.58716		1.56171		2.24597
579.5	0		0.0327148		0.321289		0.253113		0.385681		0.819763		1.10455		1.36566		1.54565		2.19562
580.5	0		0.108948		0.275024		0.49823		0.50531		0.936584		1.22705		1.18646		1.56201		2.21729
581.5	0		0.31604		0.454529		0.587524		0.630432		1.17517		1.51141		1.55188		1.82562		2.28143
582.5	0		0.263184		0.444702		0.577332		0.621765		1.08374		1.39453		1.48053		1.77319		2.16797
583.5	0		0.150208		0.337341		0.314758		0.325989		0.832642		1.02716		1.41534		1.73975		2.09259
584.5	0		-0.0484619		0.442139		0.322205		0.266479		1.02985		1.13092		1.37231		1.57666		2.23834
585.5	0		0.212952		0.617554		0.430176		0.483826		1.12592		1.03217		1.44983		1.3327		2.255
586.5	0		0.308533		0.638123		0.542297		0.530273		1.16449		1.28723		1.56714		1.52301		2.25952
587.5	0		0.181335		0.584656		0.447083		0.577026		1.01477		1.35156		1.46973		1.69995		2.55359
588.5	0		0.209595		0.571777		0.443848		0.460144		0.955322		1.20093		1.3584		1.66949		2.32892
589.5	0		0.33075		0.516418		0.432617		0.493958		0.950012		1.35095		1.45966		1.56488		2.47198
590.5	0		0.268799		0.341003		0.27179		0.306396		0.684021		1.23059		1.30042		1.34137		2.36749
591.5	0		0.401306		0.374939		0.182556		0.254456		0.87616		1.22681		1.43933		1.45251		2.50031
592.5	0		-0.0270386		0.304199		0.17749		0.256104		0.859924		1.00385		1.24091		1.29834		2.55505
593.5	0		-0.240479		0.198669		0.191956		0.0313721		0.945984		0.959167		1.14014		1.33093		2.4231
594.5	0		-0.0109863		0.422424		0.448669		0.450378		1.00507		1.27118		1.46295		1.6264		2.55066
595.5	0		0.227844		0.585571		0.638245		0.720215		1.31549		1.4928		1.60461		1.70477		2.6355
596.5	0		0.237244		0.582581		0.532043		0.606567		1.1842		1.27179		1.3183		1.69391		2.48328
597.5	0		0.201721		0.503296		0.34198		0.39624		1.30908		1.40588		1.1701		1.58356		2.36853
598.5	0		0.00494385		0.771729		0.560181		0.461426		1.56085		1.46381		1.49652		1.6106		2.44635
599.5	0		-0.0349731		0.707275		0.275269		0.34845		1.38385		1.23236		1.31195		1.69788		2.19855
600.5	0		-0.036377		0.46283		0.357483		0.357117		1.31927		1.20398		1.32928		1.55841		2.26379
601.5	0		-0.115051		0.36145		0.501526		0.442444		1.198		1.30804		1.16693		1.35663		2.13947
602.5	0		-0.261108		0.54248		0.446228		0.539185		1.14996		1.35364		1.30798		1.47784		2.17926
603.5	0		-0.1026		0.672607		0.51062		0.28949		1.11346		1.32159		1.43988		1.33685		2.30957
604.5	0		0.0359497		0.537659		0.436218		0.148926		1.29346		1.39886		1.33484		1.44452		2.37231
605.5	0		-0.0391846		0.499451		0.474182		0.248962		1.14557		1.44727		1.31439		1.56659		2.33972
606.5	0		-0.0458984		0.616333		0.387207		0.300415		1.18005		1.38		1.17505		1.45148		2.3996
607.5	0		-0.0680542		0.395813		0.256104		0.211243		1.05945		1.29327		1.40302		1.5722		2.19678
608.5	0		-0.215698		0.28772		0.161987		0.0497437		0.985535		1.29065		1.11157		1.49622		2.17438
609.5	0		-0.146667		0.595276		0.329285		0.217468		0.953308		1.33435		1.04095		1.48419		2.37714
610.5	0		0.0231323		0.560242		0.306763		0.213867		1.10095		1.10645		1.24445		1.27338		2.36743
611.5	0		0.0881348		0.494995		0.247131		0.265686		0.962097		1.18616		1.16443		1.31293		2.2406
612.5	0		-0.132324		0.393677		0.381714		0.237793		0.949219		1.10938		1.05151		1.14496		2.26678
613.5	0		0.0275879		0.329163		0.252258		0.303345		1.0885		1.18176		1.21216		1.26178		2.10065
614.5	0		0.0158081		0.312622		0.161072		0.257568		1.10547		1.11078		1.28925		1.38135		2.18494
615.5	0		-0.236572		0.0269165		-0.208374		0.0111084		0.770203		0.929565		1.06049		1.0603		2.01379
616.5	0		-0.403564		-0.0842896		-0.232544		0.0323486		0.68811		0.740173		0.96167		0.78363		1.95099
617.5	0		-0.343994		0.0731812		-0.00860596		0.247559		0.778198		0.895996		1.06238		1.01123		2.12976
618.5	0		-0.232788		0.228455		0.102783		0.303711		0.768616		0.922668		1.1911		1.29315		2.2641
619.5	0		-0.242065		0.169434		0.0423584		0.0249023		1.01837		1.03534		0.959778		1.27924		2.24249
620.5	0		-0.442322		-0.112488		-0.053894		-0.0957031		0.948364		1.02484		0.750854		1.13477		2.14398
621.5	0		-0.340698		0.0758057		0.0109863		0.110229		0.950256		1.08594		0.830933		1.22632		2.19635
622.5	0		-0.112244		0.161499		0.133057		0.257751		1.20807		1.15967		1.02069		1.27802		2.11096
623.5	0		0.0212402		0.217041		0.198181		0.202087		1.11536		1.37305		1.07465		1.34473		2.03064
624.5	0		-0.119385		0.0991211		-0.0172119		0.189697		0.922791		1.12714		1.00769		1.3576		1.9176
625.5	0		-0.0926514		0.190613		0.344604		0.184082		0.964355		1.04333		0.915344		1.62079		2.05219
626.5	0		-0.224854		0.182251		0.204651		0.121277		0.844727		1.21991		0.708252		1.49078		2.01776
627.5	0		-0.110596		0.0703125		0.168579		0.0177002		0.919373		1.06427		0.714478		1.50684		1.99243
628.5	0		-0.263062		-0.123291		0.026062		0.00476074		0.781311		0.791077		0.710571		1.25482		2.00903
629.5	0		-0.125366		-0.0799561		0.0806274		-0.00927734		0.958435		0.781433		0.885071		1.09821		2.13593
630.5	0		-0.204895		-0.138733		0.194458		-0.195557		0.851501		0.933472		0.726868		1.09546		2.19196
631.5	0		-0.227478		-0.0919189		0.0882568		-0.0617065		0.863708		0.865967		0.819214		1.09229		2.0766
632.5	0		-0.327026		-0.347961		-0.101318		-0.27124		0.578247		0.817322		0.78064		1.02472		2.11469
633.5	0		-0.203735		-0.283447		-0.140381		-0.248718		0.651794		0.862976		0.706787		1.03339		2.00079
634.5	0		0.0393677		-0.0856323		0.162354		-0.0446167		0.865295		0.970764		0.774597		1.32941		2.07178
635.5	0		-0.0552979		0.0113525		0.0526733		0.102905		0.84259		0.946655		1.00311		1.08484		2.28088
636.5	0		-0.19043		-0.10553		-0.140869		0.0181274		0.694702		0.702332		0.745544		0.974731		1.89233
637.5	0		-0.103027		0.11676		0.194458		-0.0935059		0.765259		0.913757		0.659912		1.15845		2.30688
638.5	0		-0.106079		0.112061		0.224121		-0.0321045		0.686829		0.833618		0.773804		0.989136		2.12292
639.5	0		0.110291		0.329651		0.321472		-0.00512695		0.710754		0.860046		0.980713		1.14661		2.30774
640.5	0		-0.0463257		0.173157		0.186279		0.00213623		0.573853		0.827271		0.895508		1.22034		2.27783
641.5	0		-0.189209		-0.00787354		0.223633		-0.206238		0.542664		0.890198		0.760925		1.21057		2.36322
642.5	0		-0.0840454		0.0537109		0.0993652		-0.153381		0.661316		0.888123		0.80658		1.26599		2.33356
643.5	0		-0.0745239		0.12915		0.117188		-0.0762329		0.819214		0.896301		0.887512		1.21106		2.24799
644.5	0		-0.280457		-0.152527		0.0814819		-0.0336304		0.710388		0.686829		0.788086		1.20117		2.24078
645.5	0		0.0471191		0.185669		0.244873		0.258972		0.694336		0.912415		1.12231		1.35626		2.3855
646.5	0		-0.0374756		0.185791		0.230774		0.220398		0.929443		0.91864		1.01788		1.19592		2.40704
647.5	0		-0.146912		0.03125		0.146545		0.0365601		0.761292		0.836365		0.92218		1.13788		2.23065
648.5	0		-0.0401001		0.258606		0.367859		0.117493		0.790588		1.09955		1.41388		1.3136		2.4209
649.5	0		-0.223816		0.0856323		0.135254		0.06427		0.642822		1.0191		1.37329		1.11816		2.34906
650.5	0		-0.291931		-0.0296631		0.261475		0.0799561		0.838013		0.901917		1.39197		1.10809		2.1709
651.5	0		-0.28656		-0.225098		0.186523		-0.169067		0.64386		0.951843		1.16095		1.08075		1.92297
652.5	0		-0.155579		-0.0269775		0.237488		-0.0576172		0.786682		1.12512		1.29877		1.30023		1.98828
653.5	0		-0.17511		-0.0960083		-0.0458374		-0.19104		0.701477		0.934753		1.02289		1.17462		1.8269
654.5	0		-0.325317		-0.353638		-0.0678101		-0.260193		0.55188		0.865723		1.00848		0.931763		1.75726
655.5	0		-0.0596924		-0.14209		0.231628		0.0314331		0.784302		0.794495		1.11877		1.02356		1.98383
656.5	0		-0.177734		-0.28009		0.112427		-0.292358		0.592896		0.942078		0.94989		1.00452		2.04877
657.5	0		-0.419617		-0.467834		-0.136108		-0.441833		0.351196		0.693115		0.732361		0.969788		1.92816
658.5	0		-0.427246		-0.422363		-0.326538		-0.200073		0.561035		0.58728		0.891724		1.05353		1.91119
659.5	0		-0.299744		-0.243347		-0.239807		-0.0112915		0.658203		0.835327		0.992554		1.0752		2.15558
660.5	0		-0.394714		-0.443176		-0.210388		-0.345398		0.398315		0.562683		1.13867		0.84314		1.9353
661.5	0		-0.270691		-0.214355		-0.218689		-0.204834		0.412781		0.57373		1.12964		1.05884		1.96185
662.5	0		-0.0892334		-0.19812		0.0067749		-0.0657959		0.554077		0.845642		1.17487		1.18768		2.02075
663.5	0		-0.16156		-0.169189		-0.196777		-0.232666		0.41626		0.601929		1.00482		1.04498		1.95221
664.5	0		0.0892944		0.12262		0.121948		0.0492554		0.667664		0.801575		1.25366		1.36163		2.27759
665.5	0		-0.124512		0.0697632		0.15625		0.0240479		0.660767		0.723694		1.16638		1.23761		2.00977
666.5	0		-0.252014		0.150879		0.120056		0.0012207		0.473206		0.669128		1.04065		1.08051		2.11243
667.5	0		-0.117249		0.158203		-0.204651		0.0531616		0.582703		0.838074		1.02435		1.30127		2.02368
668.5	0		0.0692139		0.0900879		0.0544434		0.33252		0.67804		0.969055		1.28699		1.24664		2.16968
669.5	0		0.21228		0.210205		0.266296		0.286377		0.668518		1.05597		1.40607		1.30048		2.29767
670.5	0		0.0407715		0.175476		0.423584		0.0888672		0.672485		1.16583		1.18298		1.52411		2.35339
671.5	0		0.0247803		0.177551		0.229858		-0.202576		0.50293		1.05981		0.783936		1.23615		2.2384
672.5	0		0.293091		0.267517		0.407776		0.123474		0.684265		1.10797		1.11444		1.22699		2.48248
673.5	0		0.132813		0.297791		0.345154		0.298828		0.578247		1.18451		1.05103		1.17725		2.34009
674.5	0		0.276306		0.0738525		0.48938		0.0960083		0.586243		0.995361		1.12299		1.27747		2.27435
675.5	0		0.104248		0.0447998		0.436218		0.219238		0.328491		0.903625		1.18768		1.08105		2.30176
676.5	0		0.205933		0.0812988		0.448547		0.238281		0.504272		1.10242		1.21149		1.15424		2.4801
677.5	0		0.105713		0.0955811		0.39093		0.119812		0.594727		0.990051		1.13617		1.10052		2.29382
678.5	0		0.0288696		0.0941772		0.257629		0.0947876		0.557434		0.856079		0.911011		1.0647		2.10345
679.5	0		0.027771		0.28418		0.330078		0.408752		0.679871		0.924316		1.11102		1.25104		2.2005
680.5	0		0.174255		0.225647		0.455505		0.404541		0.714539		0.981628		1.17413		1.29175		2.40015
681.5	0		0.114319		0.233459		0.355042		0.254395		0.495789		0.81781		0.9646		1.08789		2.23376
682.5	0		0.112122		0.370605		0.312195		0.284912		0.537109		0.985352		1.20013		1.08295		2.30872
683.5	0		0.159607		0.285339		0.285522		0.334412		0.820679		1.18488		1.25238		1.32831		2.4903
684.5	0		0.0258789		0.21582		0.256104		0.211182		0.639343		0.802856		1.10352		1.00769		2.42065
685.5	0		0.19397		0.329651		0.368103		0.21637		0.471497		0.973633		0.834595		1.13892		2.30615
686.5	0		0.165161		0.196472		0.39447		0.249573		0.497864		0.911377		0.884094		1.34607		2.13147
687.5	0		0.119629		0.0463867		0.179199		0.162415		0.742126		0.83783		0.738037		1.07001		2.00092
688.5	0		0.0545044		0.169189		0.399231		0.258789		0.680664		0.993774		0.761108		1.23859		2.03064
689.5	0		0.424072		0.0988159		0.44342		0.316406		0.683716		1.12177		0.90802		1.33606		2.08624
690.5	0		0.283508		-0.0411987		0.549622		0.303223		0.680481		0.946533		1.00684		1.19037		2.24384
691.5	0		0.282837		0.12616		0.581787		0.375122		0.647888		0.655396		0.970215		1.27667		2.26257
692.5	0		0.137024		0.116272		0.571411		0.448181		0.669189		0.864319		0.967957		1.44836		2.32111
693.5	0		-0.00427246		-0.172485		0.341187		0.325928		0.705139		0.763611		0.834167		1.14563		2.1499
694.5	0		-0.244446		-0.412598		-0.0696411		-0.0921631		0.292969		0.456665		0.396484		0.724243		1.89838
695.5	0		-0.00317383		-0.507996		-0.00872803		-0.0987549		0.242676		0.626648		0.529846		0.910828		2.14673
696.5	0		-0.135864		-0.384888		0.0792847		0.0646362		0.473572		0.670105		0.66864		0.880859		2.14539
697.5	0		-0.151001		-0.419434		0.0556641		0.156799		0.481384		0.619263		0.766663		0.918274		1.96936
698.5	0		0.0650635		-0.172791		0.0802612		0.208313		0.468933		1.01807		0.899963		1.02106		2.26385
699.5	0		-0.12262		-0.333923		-0.0640869		0.0595703		0.411011		0.794739		0.745178		0.77002		2.10522
700.5	0		-0.2677		-0.360352		-0.252136		-0.00195313		0.350952		0.593323		0.494934		0.854004		1.96869
701.5	0		-0.0406494		-0.260193		-0.0516357		0.123352		0.303833		0.431702		0.71106		0.949402		1.94757
702.5	0		0.0633545		-0.216248		-0.136353		0.152649		0.26825		0.524292		0.786926		0.940674		1.927
703.5	0		-0.112061		-0.334351		-0.318237		-0.241638		0.225891		0.398376		0.851074		0.642944		1.6734
704.5	0		-0.064209		-0.201233		-0.132935		-0.186523		0.266724		0.391663		0.669495		0.724243		1.66388
705.5	0		0.0458374		-0.0640259		-0.168701		-0.260498		0.328064		0.614868		0.924622		0.891907		1.93555
706.5	0		0.114014		-0.116638		-0.0671387		-0.0946045		0.406494		0.646118		0.972351		0.92627		2.0412
707.5	0		0.111389		-0.052063		-0.155273		0.00689697		0.492554		0.499695		1.10925		1.03711		2.06482
708.5	0		0.2229		-0.0432129		-0.085144		0.138123		0.48645		0.572998		1.04163		1.04395		2.06134
709.5	0		0.166504		0.0840454		0.0480957		0.118164		0.515015		0.663513		1.07349		1.20081		2.2171
710.5	0		0.303833		0.202332		0.252197		0.232422		0.762024		0.736511		1.15021		1.35181		2.36749
711.5	0		0.380371		0.0369263		0.217834		-0.067688		0.546692		0.643433		1.0874		1.34644		2.17389
712.5	0		0.502869		0.0776367		0.140564		0.225525		0.702698		0.707397		1.07135		1.27667		2.20691
713.5	0		0.517395		0.189087		0.151428		0.408142		0.78833		0.660583		1.30157		1.16602		2.2265
714.5	0		0.524353		0.243469		0.293396		0.291809		0.858582		0.787354		1.2345		1.18231		2.26288
715.5	0		0.231018		0.0280151		0.135864		0.0908203		0.475708		0.501099		0.913452		0.936951		2.08575
716.5	0		0.377686		0.0298462		0.163208		0.256531		0.612488		0.659729		0.999878		1.03461		2.21515
717.5	0		0.293762		-0.0549316		0.177124		0.333618		0.689209		0.981262		1.23553		1.03711		2.30981
718.5	0		0.503296		0.215088		0.331116		0.560608		0.748962		1.15906		1.35651		1.25629		2.40936
719.5	0		0.269775		0.319153		0.272705		0.636108		0.981018		0.94104		1.24213		1.1828		2.09167
720.5	0		0.406555		0.317139		0.498779		0.568848		0.967102		0.857849		1.52637		1.48206		2.37421
721.5	0		0.320129		0.20166		0.549072		0.385803		1.0097		0.764526		1.55035		1.37335		2.3468
722.5	0		0.561951		0.361511		0.443787		0.505371		0.859131		0.975098		1.50159		1.61151		2.27844
723.5	0		0.315796		0.0770874		0.385376		0.307556		0.7453		0.926697		1.26563		1.32599		1.94482
724.5	0		0.264343		0.154419		0.277466		0.322937		0.900085		1.05914		1.27264		1.44629		1.91919
725.5	0		0.213196		0.107056		0.342285		0.422424		1.04926		1.09595		1.3924		1.46515		2.07306
726.5	0		0.313354		0.0742798		0.275696		0.484924		0.965942		1.04407		1.41327		1.28851		2.0708
727.5	0		0.178467		0.156006		0.114441		0.550781		0.836426		1.05646		1.24109		1.29895		2.18079
728.5	0		0.185425		-0.0967407		0.166443		0.363281		0.578186		0.92749		1.38495		0.911743		1.93884
729.5	0		0.496643		-0.00177002		0.231934		0.62616		0.666565		1.06433		1.2746		1.03796		2.44574
730.5	0		0.315491		-0.00341797		0.407776		0.400269		0.66925		1.01862		1.17133		1.19556		2.328
731.5	0		0.330444		-0.138855		0.440186		0.311218		0.719482		1.02771		1.25159		1.44641		2.36389
732.5	0		0.370483		-0.138245		0.466858		0.207947		0.553162		0.967285		1.01678		1.27802		2.35266
733.5	0		0.348938		-0.0454712		0.364014		0.175293		0.606628		1.13293		1.10974		1.21521		2.11908
734.5	0		0.381348		0.038147		0.488953		0.083313		0.526611		1.19543		1.25372		1.12878		2.1557
735.5	0		0.303528		-0.0180054		0.477661		0.234741		0.604065		1.20789		1.35681		1.02057		2.11639
736.5	0		0.226257		0.0458374		0.260315		0.258118		0.606323		1.04846		1.35449		1.03113		2.16449
737.5	0		0.222046		0.100891		0.406006		0.430542		0.572021		0.98584		1.1759		1.08124		2.03857
738.5	0		0.59613		0.0489502		0.348083		0.746948		-0.0681763		0.643372		0.650757		0.961487		2.44281
739.5	0		-0.0319824		-0.0319824		0.278503		-0.0300293		1.03442		0.99823		1.55042		1.30511		1.71039
740.5	0		0.233704		0.215393		0.520569		0.202454		1.3493		1.10309		1.69806		1.5105		2.06628
741.5	0		0.157654		-0.0682373		0.437988		0.405334		0.874512		0.9245		1.32996		1.13422		2.39783
742.5	0		0.0662842		-0.0299683		0.356567		0.648071		0.647339		0.902344		1.49286		1.14587		2.32892
743.5	0		0.31842		0.19751		0.479309		0.681396		0.906006		0.972961		1.50818		1.32477		2.36078
744.5	0		0.215271		0.311523		0.450989		0.543823		0.822571		1.06915		1.2384		1.29218		2.289
745.5	0		0.155701		0.130005		0.556091		0.465332		0.789001		1.01569		1.00958		1.2193		2.03925
746.5	0		0.27594		0.362244		0.739685		0.425354		0.758057		0.856262		1.05426		1.18958		1.96466
747.5	0		0.186768		0.022522		0.467163		0.312317		0.731201		0.713074		0.997742		0.908081		1.96582
748.5	0		0.0435181		0.124756		0.503296		0.25116		0.644592		0.774475		1.05066		0.828247		2.14752
749.5	0		0.0189819		0.134094		0.61554		0.435242		0.865479		0.797485		1.18848		1.00391		2.29382
750.5	0		0.0450439		-0.115173		0.422363		0.083313		0.586487		0.771729		0.858582		0.800171		1.9585
751.5	0		0.100464		-0.286072		0.373596		0.0913696		0.510376		0.534485		0.822937		1.07758		2.04309
752.5	0		0.0185547		-0.512451		0.206055		-0.163025		0.447083		0.601013		0.591919		0.964661		2.00665
753.5	0		0.00482178		-0.283081		0.263672		0.02771		0.388428		0.78595		0.606934		0.904358		1.98212
754.5	0		0.160278		-0.144531		0.483093		0.201904		0.459412		0.769958		0.828064		0.986267		2.13013
755.5	0		0.00366211		0.119934		0.661377		0.294861		0.641418		0.851196		0.980225		0.911987		2.28778
756.5	0		0.076355		0.0603027		0.539063		0.259888		0.607971		0.878052		0.984985		1.13257		2.2016
757.5	0		0.0928955		-0.11908		0.436951		0.292664		0.656189		0.834595		0.89093		0.941772		2.20245
758.5	0		-0.02771		0.0627441		0.745361		0.38562		0.76355		0.90094		1.10986		1.07684		2.23358
759.5	0		-0.146851		0.0425415		0.7052		0.188599		0.718323		0.666992		1.14752		1.08228		2.21356
760.5	0		-0.195618		0.100464		0.647888		0.255676		0.571533		0.636719		1.12274		1.07703		2.15161
761.5	0		-0.292603		-0.226501		0.236389		0.0548096		0.395996		0.428589		0.932922		0.790222		1.94434
762.5	0		-0.459351		-0.0810547		0.0291138		-0.0523071		0.167358		0.158081		0.767822		0.681274		1.75165
763.5	0		-0.104919		0.0945435		0.0603027		0.214905		0.301392		0.580322		0.967712		0.861572		1.7417
764.5	0		-0.238342		0.134888		0.0747681		0.0517578		0.322021		0.687927		0.822693		0.799316		1.9873
765.5	0		0.109131		0.208374		0.488525		0.272583		0.705688		0.728882		1.14099		1.07141		2.08234
766.5	0		-0.00805664		0.222107		0.501953		0.298828		0.592712		0.707153		1.20673		1.11694		2.03998
767.5	0		0.0634155		0.134766		0.292847		0.160645		0.651062		0.705627		0.948059		1.06964		1.8233
768.5	0		-0.0684204		0.083374		0.109436		0.0874023		0.701172		0.51001		1.02606		0.898499		1.86096
769.5	0		0.0716553		-0.0623779		0.286133		0.0979004		0.781616		0.53009		1.07874		1.2052		1.94183
770.5	0		0.221985		0.136169		0.485046		0.10376		0.788391		0.694702		1.13141		1.22131		2.01129
771.5	0		0.4245		0.411499		0.549438		0.284973		0.955688		0.884583		1.37079		1.47894		2.16602
772.5	0		0.249451		0.354248		0.369141		0.266296		0.798645		0.889587		1.37347		1.3194		2.12421
773.5	0		0.10498		0.173279		0.279114		0.219177		0.646057		0.872742		1.25836		0.987305		2.08356
774.5	0		0.189819		0.312256		0.474731		0.196716		0.514282		0.734924		1.26025		0.921753		2.08734
775.5	0		0.119568		0.345398		0.34436		0.212952		0.57782		0.585205		1.3064		1.06476		2.11682
776.5	0		0.321289		0.35321		0.411926		0.466614		0.833496		0.634216		1.50256		1.21851		2.16406
777.5	0		0.366882		0.456482		0.32782		0.586609		1.02631		0.786255		1.46265		1.34723		2.35187
778.5	0		0.313293		0.365601		0.164246		0.421692		0.894897		0.611328		1.48706		1.22247		2.32312
779.5	0		0.48761		0.414063		0.241882		0.535156		0.738586		0.785156		1.42889		1.24402		2.29681
780.5	0		0.319092		0.181763		0.155334		0.379822		0.774109		0.626099		1.23236		1.10309		2.12054
781.5	0		0.222656		0.330933		0.41748		0.341919		0.667236		0.569763		1.23981		1.20105		2.0556
782.5	0		0.0328369		0.217957		0.13147		0.218506		0.451599		0.280212		1.11688		1.06512		2.00568
783.5	0		0.0405273		0.196228		0.270996		0.502625		0.537781		0.351746		1.20129		1.16888		2.10077
784.5	0		0.158203		0.358459		0.351379		0.702087		0.456299		0.434448		1.26019		1.08673		2.12524
785.5	0		0.179932		0.192139		0.225403		0.637634		0.574402		0.428406		1.16718		1.09509		1.95435
786.5	0		0.00531006		0.081543		0.252747		0.258972		0.455627		0.415161		1.05817		1.06091		1.8858
787.5	0		-0.0214844		0.0650024		0.158142		0.236145		0.507629		0.380859		1.1745		0.939819		1.84467
788.5	0		0.097229		-0.0646973		0.125366		0.236084		0.459595		0.111389		1.12201		0.938416		1.68445
789.5	0		0.0313721		-0.131714		0.0878906		0.124939		0.400696		-0.0422363		0.930054		0.923462		1.74207
790.5	0		0.251221		0.279419		0.214478		0.45697		0.745117		0.346191		1.33899		1.32709		2.20538
791.5	0		0.376648		0.334595		0.269531		0.584839		0.775024		0.483521		1.15656		1.19781		2.27448
792.5	0		0.323486		0.278076		0.266724		0.422974		0.755859		0.375488		1.28455		1.16315		2.18793
793.5	0		0.112183		0.0961914		0.130249		0.203735		0.557495		0.210754		1.12518		0.946411		1.84064
794.5	0		-0.0427856		0.111267		0.264954		0.268311		0.389404		0.328735		1.22668		0.963013		1.91797
795.5	0		0.0845947		0.120605		0.0681152		0.358032		0.471558		0.355774		1.17627		1.08044		2.05109
796.5	0		0.0924072		0.217041		0.365906		0.355835		0.474792		0.326782		1.27435		1.15283		2.19922
797.5	0		-0.067749		0.21637		0.12323		0.110168		0.458008		0.332031		0.96051		1.07843		2.15302
798.5	0		-0.149597		0.135681		0.226685		0.271057		0.452698		0.50061		0.82605		1.05298		1.98773
799.5	0		0.0917969		0.332764		0.458252		0.567932		0.800415		0.718079		1.1004		1.20526		2.14166
800.5	0		0.181152		0.348999		0.36853		0.380371		0.75		0.529053		1.31793		1.20551		2.19727
801.5	0		0.231567		0.153015		0.146423		0.413818		0.715942		0.484985		1.26355		1.14459		2.17157
802.5	0		0.0843506		0.178528		0.235901		0.367981		0.692566		0.468262		1.2041		1.29846		2.15192
803.5	0		0.0802612		0.0401001		0.249939		0.159302		0.498413		0.786072		1.12354		1.21289		2.01898
804.5	0		0.11322		0.248596		0.41687		0.138611		0.582031		0.684753		1.13074		1.2804		2.09174
805.5	0		0.0505981		0.230713		0.265442		0.332458		0.634216		0.552734		1.05304		1.3797		2.18304
806.5	0		0.118591		0.154846		0.150452		0.196411		0.436462		0.43811		0.802856		1.19922		1.89758
807.5	0		0.155518		-0.0594482		0.0581055		0.267151		0.674194		0.376831		0.825806		1.12335		1.96613
808.5	0		0.128967		-0.11615		0.116516		0.145203		0.580994		0.170959		0.730286		1.16528		1.81805
809.5	0		0.254578		-0.0341187		0.0455933		0.151978		0.642212		0.285156		0.811707		1.04437		1.97656
810.5	0		0.129517		-0.0464478		0.199707		0.348206		0.777405		0.282898		0.708496		0.983704		1.94916
811.5	0		0.178162		0.0418701		0.540344		0.356445		0.751587		0.562805		0.877319		0.99353		2.2995
812.5	0		0.0544434		-0.0454102		0.399353		0.332764		0.670593		0.392883		0.818298		0.876221		2.20313
813.5	0		0.129333		0.306885		0.461609		0.290161		0.840393		0.453918		1.10803		1.01367		2.26868
814.5	0		0.301758		0.449158		0.792969		0.566895		0.974121		0.671814		1.34039		1.30585		2.4201
815.5	0		0.294983		0.135864		0.697388		0.330505		0.847717		0.411926		1.07434		1.10901		2.28192
816.5	0		0.181274		0.041687		0.610535		0.331238		0.940613		0.433716		1.08154		1.11572		2.10754
817.5	0		0.106079		-0.0407715		0.205566		0.316956		0.620239		0.310547		1.06061		1.08014		2.0365
818.5	0		0.224915		0.217285		0.153809		0.362732		0.672729		0.421814		0.878235		1.24597		2.16553
819.5	0		0.272827		0.115967		0.122498		0.472595		0.716553		0.487		1.00476		1.22607		2.07922
820.5	0		0.234802		0.0665894		0.31781		0.352112		0.482361		0.575134		1.10382		1.23016		2.16455
821.5	0		0.286011		0.255127		0.401184		0.142395		0.631836		0.664734		1.12622		1.02429		2.26617
822.5	0		0.182983		0.267029		0.444092		0.128967		0.772644		0.648438		1.13879		1.0545		2.23688
823.5	0		-0.0678711		0.00610352		0.346252		0.257141		0.817139		0.433838		1.06787		0.900208		2.00897
824.5	0		-0.114746		-0.0548706		0.233215		0.224548		0.74231		0.462769		0.969238		0.931091		1.99957
825.5	0		-0.185913		0.12085		0.224731		0.237061		0.60144		0.450867		0.97583		0.884705		1.94647
826.5	0		0.130493		-0.239624		0.218872		0.16333		0.587585		0.466248		0.896423		0.799255		2.13989
827.5	0		0.0509644		0.02948		0.0621338		0.432983		0.673401		0.516052		0.851624		0.936279		1.99243
828.5	0		0.156677		0.21167		0.181335		0.559143		0.694214		0.600098		1.11139		1.09436		1.96472
829.5	0		0.0308838		0.141052		0.226257		0.485779		0.749573		0.548645		1.27679		1.15417		2.08813
830.5	0		-0.0620117		0.245361		0.316467		0.432678		0.887024		0.387207		1.38153		1.14294		2.01062
831.5	0		-0.0878906		0.0560913		0.0614014		0.290405		0.750488		0.253418		1.24237		1.00037		1.87366
832.5	0		-0.11853		0.129211		0.0806885		0.163208		0.572632		0.309204		1.19501		1.05658		1.90228
833.5	0		-0.0745239		0.30896		0.0753174		0.257874		0.532471		0.408997		1.12775		1.23279		1.79309
834.5	0		-0.197327		0.178223		0.181213		0.235718		0.451965		0.299133		1.1651		1.17664		1.74548
835.5	0		-0.346985		0.0759888		0.203186		0.189697		0.391907		0.269775		1.28363		1.04034		1.66577
836.5	0		0.00280762		0.244995		0.20813		0.617493		0.800781		0.454041		1.37823		1.37982		2.01923
837.5	0		-0.128723		0.0271606		0.0443115		0.441467		0.759277		0.412598		1.14374		1.32147		1.81757
838.5	0		-0.253113		0.201599		-0.302673		0.442078		0.671631		0.390808		1.17731		1.12811		1.80261
839.5	0		-0.211548		0.182983		-0.221802		0.203857		0.504089		0.360535		1.19373		1.03833		1.80615
840.5	0		-0.281311		0.160889		-0.115906		0.291748		0.576721		0.375244		1.27765		1.11536		1.9364
841.5	0		-0.229187		0.0750732		0.0783691		0.27533		0.828674		0.0965576		1.19879		1.10083		1.82031
842.5	0		-0.213623		-0.0842896		0.00689697		0.161255		0.726013		-0.141724		0.951782		1.01514		1.60699
843.5	0		-0.341125		-0.324524		-0.160156		0.143677		0.561157		-0.135315		1.03723		0.638306		1.51202
844.5	0		-0.317749		-0.278259		-0.169067		0.163086		0.517029		0.20343		1.18134		0.847412		1.58026
845.5	0		-0.162476		-0.0759277		-0.0305176		0.218628		0.745972		0.24939		1.53217		1.22479		1.73816
846.5	0		0.112488		0.0519409		0.116089		0.239014		0.812195		0.498962		1.55341		1.19763		1.87311
847.5	0		-0.0012207		-0.0112305		-0.116089		0.00152588		0.751343		0.370605		1.33124		1.08844		1.50049
848.5	0		-0.0403442		-0.0838013		0.105225		0.386169		0.71344		0.533875		1.37421		1.11169		1.8764
849.5	0		0.122437		0.211853		0.225281		0.36731		0.813416		0.678223		1.35986		1.15289		1.70642
850.5	0		0.144226		0.341003		0.370911		0.412781		0.817139		0.581299		1.38397		1.30878		1.66327
851.5	0		0.00695801		0.145325		0.184509		0.237671		0.726196		0.38916		1.29431		1.08746		1.55658
852.5	0		-0.0360718		0.157715		0.302734		0.194885		0.779846		0.527771		1.37262		1.10022		1.84625
853.5	0		0.0348511		0.0794067		0.0901489		-0.036377		0.653442		0.604065		1.17932		1.02026		1.67279
854.5	0		0.125183		0.297424		0.178833		0.194824		0.671814		0.682251		1.25964		1.02258		1.75586
855.5	0		0.0986938		0.168884		0.0194092		0.0583496		0.588745		0.492737		1.2973		0.871399		1.74371
856.5	0		-0.0321655		0.184998		0.039856		0.0783691		0.78833		0.568726		1.31409		1.0943		1.79169
857.5	0		-0.0296021		0.196838		-0.00299072		0.113464		0.535278		0.534363		1.33868		0.919556		1.703
858.5	0		-0.267639		0.367615		-0.0282593		0.2948		0.444031		0.434448		1.16895		0.909973		1.6272
859.5	0		0.0115356		0.67981		0.226135		0.553955		0.720825		0.616516		1.35583		1.2074		1.97137
860.5	0		-0.0338135		0.561157		0.175537		0.49469		0.572205		0.586609		1.45551		1.16754		1.77924
861.5	0		-0.0772095		0.299805		-0.0022583		0.0583496		0.3526		0.562805		1.32489		1.08069		1.82684
862.5	0		-0.0223999		0.439148		0.0449219		0.235962		0.431763		0.512207		1.28271		1.02289		1.92944
863.5	0		-0.195862		0.274536		0.0671997		0.0793457		0.473633		0.318909		1.34424		0.975159		1.8653
864.5	0		-0.050354		0.394409		-0.0263672		0.2901		0.473877		0.414246		1.42609		1.05273		1.87408
865.5	0		-0.257446		0.176697		-0.302795		0.153442		0.278748		0.213745		1.32941		1.07483		1.99219
866.5	0		-0.115479		0.466919		0.0238647		0.212219		0.508179		0.367126		1.56738		1.13568		2.1109
867.5	0		-0.0742798		0.531372		0.0949097		0.246094		0.626587		0.494385		1.51221		1.20093		2.01831
868.5	0		-0.0675659		0.324646		0.0458984		0.338135		0.493042		0.448425		1.32062		1.14838		1.83868
869.5	0		-0.349854		0.348389		-0.125916		0.104187		0.428406		0.333496		1.30109		0.895752		1.45728
870.5	0		-0.0599365		0.866638		0.155701		0.265015		0.726868		0.697754		1.72675		1.44531		1.86298
871.5	0		-0.117554		0.599915		0.230652		0.305725		0.61261		0.530457		1.45923		1.20117		1.95117
872.5	0		-0.161194		0.537659		0.249329		0.243896		0.559631		0.475464		1.38678		1.05585		1.77582
873.5	0		0.109192		0.619568		0.213684		0.312439		0.580505		0.531616		1.30621		1.11554		1.65125
874.5	0		0.285461		0.560791		0.228821		0.39093		0.778015		0.701172		1.46173		1.33655		1.80811
875.5	0		0.0794678		0.249146		-0.132019		0.180786		0.646301		0.474976		1.50989		1.28296		1.89362
876.5	0		0.279175		0.332703		0.21106		0.235352		0.789307		0.717468		1.633		1.46747		1.91766
877.5	0		0.0213623		0.266174		0.114929		0.312439		0.648682		0.556946		1.63593		1.32996		1.9046
878.5	0		-0.0496826		0.0881348		0.118103		0.30011		0.560852		0.270874		1.63684		1.24835		1.78113
879.5	0		-0.126953		0.226685		0.201111		0.411926		0.503662		0.301453		1.65771		1.33136		1.77881
880.5	0		0.0167847		0.425537		0.26593		0.378662		0.597473		0.716248		1.53394		1.43536		1.86218
881.5	0		-0.15509		0.090332		0.182678		0.364685		0.338013		0.355408		1.12854		1.21313		1.73682
882.5	0		-0.346436		0.0708008		-0.0211182		0.146606		0.142578		0.083374		1.28485		0.937012		1.47766
883.5	0		-0.308472		0.167847		0.119263		0.238098		0.36261		0.309143		1.56812		1.05786		1.76563
884.5	0		-0.286865		0.204346		0.276306		0.170715		0.277954		0.22168		1.42426		1.05688		1.75031
885.5	0		-0.252441		-0.142151		0.0180054		0.310242		0.258667		0.00445557		1.14539		0.976624		1.59937
886.5	0		0.0183105		-0.00836182		-0.0333862		0.285706		0.397888		0.233521		1.198		0.988708		1.65155
887.5	0		-0.339905		-0.171753		-0.25061		-0.128723		0.11084		-0.0664063		0.90271		0.714111		1.27319
888.5	0		-0.310303		-0.225586		-0.161377		-0.0212402		0.0376587		0.0269165		0.91272		0.690552		1.21063
889.5	0		-0.0840454		0.086731		0.169373		0.193115		0.33844		0.191345		1.13165		0.88446		1.58038
890.5	0		-0.220337		-0.0856934		-0.124756		0.112305		0.340271		-0.00958252		1.00848		0.692688		1.47168
891.5	0		-0.376526		-0.255554		-0.277405		-0.0131836		0.20813		0.139404		1.07874		0.489441		1.40405
892.5	0		-0.192627		0.0229492		-0.166992		0.0640869		0.311462		0.192444		1.10858		0.578125		1.6203
893.5	0		-0.0339966		0.0962524		-0.127258		0.0828247		0.310669		0.261719		1.2066		0.687683		1.61591
894.5	0		0.235168		0.0874634		-0.145325		0.208435		0.383728		0.127563		1.19464		0.924805		1.53668
895.5	0		0.25177		0.216614		0.198669		0.35907		0.453003		0.285889		1.18542		1.01465		1.59271
896.5	0		0.0980225		0.328979		0.278625		0.348938		0.323486		0.205383		1.02002		0.878601		1.6991
897.5	0		-0.151245		-0.00769043		0.144653		0.335449		0.217163		0.107422		1.10565		0.861511		1.53479
898.5	0		-0.0366821		0.175842		0.0826416		0.0687256		0.614929		0.318665		1.2876		0.676758		1.47034
899.5	0		0.246765		0.167297		0.196228		0.173462		0.338623		0.333191		1.32031		0.918457		1.59216
900.5	0		0.0135498		0.00842285		0.153687		0.244019		0.399841		0.364685		1.41376		0.917053		1.78418
901.5	0		0.0476074		0.083313		0.400391		0.370667		0.612		0.480408		1.41992		0.803772		1.58911
902.5	0		0.149292		0.364014		0.211975		0.3396		0.357422		0.394775		1.60999		0.720215		1.6062
903.5	0		0.00128174		0.137817		0.185547		0.322754		0.163696		0.296143		1.48779		0.627014		1.64807
904.5	0		-0.0534058		0.147766		0.159729		0.345581		0.410095		0.264709		1.49725		0.746094		1.64703
905.5	0		0.0423584		0.158813		0.226196		0.333313		0.611938		0.385376		1.40912		0.796814		1.91455
906.5	0		0.0801392		0.112305		0.16095		0.121399		0.412903		0.339966		1.59113		0.672607		1.87256
907.5	0		-0.102051		-0.0964355		-0.036438		-0.0289917		0.347961		0.264648		1.41919		0.581055		1.54694
908.5	0		-0.190613		-0.202759		-0.0518799		0.0145264		0.224792		0.245483		1.36163		0.55481		1.59735
909.5	0		0.0393677		-0.0554199		-0.0045166		0.154358		0.421936		0.419434		1.54187		0.849182		1.8233
910.5	0		0.200439		0.333435		0.230957		0.448364		0.412659		0.51947		1.72357		0.997559		1.94397
911.5	0		0.219971		0.376709		0.186462		0.0385742		0.450256		0.442322		1.8335		0.906067		1.82123
912.5	0		0.215027		0.374146		0.39447		0.430359		0.764771		0.426697		1.99323		0.964417		1.87561
913.5	0		0.038269		0.295532		0.334595		0.24231		0.433716		0.431519		1.62445		1.08575		1.91223
914.5	0		0.152771		0.155823		0.338501		0.348633		0.31842		0.473633		1.54187		0.972534		1.80286
915.5	0		0.0957642		0.117981		0.482239		0.348022		0.581909		0.488953		1.71643		1.11145		1.76764
916.5	0		-0.10968		0.00775146		0.0818481		0.109375		0.101135		0.240479		1.07751		0.931091		1.58112
917.5	0		-0.046936		0.21167		0.174133		0.248596		0.68335		0.4505		1.64661		1.08765		1.76154
918.5	0		-0.097168		0.132324		0.278015		0.336243		0.0509033		0.364868		1.42957		0.778625		1.73755
919.5	0		-0.103333		0.199951		0.286621		0.498047		0.333862		0.274231		1.55792		0.836182		1.63373
920.5	0		0.0265503		0.258301		0.187561		0.457275		0.343689		0.487244		1.47504		1.03461		1.67389
921.5	0		-0.0057373		0.12616		0.222107		0.372925		0.420227		0.352173		1.38348		0.933594		1.4516
922.5	0		0.165771		0.271851		0.402039		0.277771		0.481506		0.479248		1.58569		1.04169		1.48041
923.5	0		0.133972		0.235046		0.135864		0.350037		0.481445		0.602051		1.55542		1.16119		1.52863
924.5	0		0.00244141		0.114136		0.149475		0.175842		0.47052		0.242798		1.36115		0.845032		1.56158
925.5	0		-0.120667		-0.053833		0.0758667		0.105103		0.286987		0.370728		1.15253		0.804688		1.58026
926.5	0		-0.0192261		-0.0546265		0.133545		0.10907		0.271362		0.429565		1.13684		0.859131		1.68005
927.5	0		-0.0464478		-0.151855		0.114502		0.124329		0.160339		0.329468		1.21716		0.752625		1.52173
928.5	0		-0.149963		0.103882		-0.00427246		0.0509644		0.641846		0.320068		1.53632		0.822266		1.64191
929.5	0		-0.251221		-0.20282		-0.20575		-0.175293		0.19574		-0.0194702		1.14447		0.638306		1.39142
930.5	0		-0.245728		-0.0456543		-0.267395		-0.107483		0.145081		0.139343		1.3075		0.897217		1.56775
931.5	0		-0.180847		0.0618286		-0.0987549		0.13855		0.338257		0.207703		1.44507		0.958862		1.59888
932.5	0		0.0195923		0.183228		0.194214		0.148376		0.462769		0.176086		1.54138		1.1861		1.58929
933.5	0		0.00402832		0.305969		0.213806		0.2453		0.434631		0.167969		1.48529		1.23346		1.78223
934.5	0		-0.157959		0.202148		-0.00683594		0.0969849		0.361633		-0.114441		1.36981		1.09589		1.65033
935.5	0		0.0421753		0.193481		0.123779		0.09375		0.505432		0.350769		1.51587		1.03125		1.63776
936.5	0		-0.079834		0.123779		0.101074		0.0734863		0.311707		0.143372		1.4942		0.992249		1.64294
937.5	0		-0.177734		0.059082		0.0878906		0.132385		0.258911		0.0599976		1.30334		0.842224		1.63513
938.5	0		-0.115112		0.0510864		0.0456543		0.00164795		0.368652		-0.0101929		1.14673		0.785522		1.38043
939.5	0		-0.0586548		0.219727		0.289856		-0.0556641		0.329651		0.0876465		1.12469		0.877075		1.55682
940.5	0		-0.157776		0.209534		0.101563		0.0397339		0.128479		0.262817		1.08459		0.831299		1.54089
941.5	0		0.287415		0.333496		0.395142		0.0945435		0.415894		0.474304		1.29816		0.912231		1.58948
942.5	0		0.380493		0.456299		0.468994		0.0401001		0.571411		0.616455		1.50146		0.890137		1.79962
943.5	0		0.208801		0.414917		0.307922		0.103333		0.510864		0.545654		1.40735		0.802795		1.57941
944.5	0		0.307129		0.433105		0.377258		0.257874		0.514221		0.483826		1.44867		0.879028		1.67889
945.5	0		0.318298		0.450745		0.42926		0.194885		0.766479		0.538025		1.47473		0.81427		1.70306
946.5	0		0.0956421		0.206543		0.275818		0.127136		0.656494		0.34314		1.15344		0.700806		1.60907
947.5	0		-0.0780029		0.15918		0.0285645		0.0101318		0.59613		0.0669556		1.10596		0.555908		1.61462
948.5	0		0.141724		0.586792		0.175049		0.337769		0.732056		0.319458		1.38818		0.797791		1.80322
949.5	0		0.0808716		0.186218		-0.0254517		0.215637		0.184631		0.326416		1.02094		0.685669		1.86249
950.5	0		0.0515747		0.277527		-0.02948		0.100159		0.217407		0.0211182		1.26819		0.836548		1.70837
951.5	0		0.244995		0.61322		0.148987		0.138855		0.63855		0.178894		1.72302		0.8974		1.73218
952.5	0		-0.0553589		0.1875		-0.00408936		0.214722		0.152405		0.217346		1.2959		0.745544		1.60223
953.5	0		0.206482		0.413757		0.13031		0.0896606		0.419617		0.192566		1.31061		0.986206		1.66077
954.5	0		0.112671		0.227966		0.111694		0.0258179		0.420898		0.134766		1.23529		0.971863		1.70294
955.5	0		0.0710449		0.322083		0.0653076		0.0827637		0.702942		0.208679		1.24261		0.907227		1.83618
956.5	0		0.260376		0.681824		0.259827		0.203308		0.954285		0.355347		1.52466		1.21698		2.02142
957.5	0		0.210022		0.269775		0.142578		0.110291		0.60498		0.187012		1.13385		0.87439		1.83832
958.5	0		0.218323		0.260742		0.167175		0.322693		0.574097		0.137573		1.20026		0.755066		1.90533
959.5	0		0.0531616		-0.437927		-0.0913696		0.0548706		-0.245544		-0.234619		0.666504		0.631409		1.52631
960.5	0		0.0163574		0.555786		0.252686		0.233215		0.786804		0.133484		1.65894		0.837158		1.90948
961.5	0		-0.0233154		0.292175		0.00396729		0.299377		0.444275		0.064209		1.13501		0.844299		1.81427
962.5	0		0.115967		0.324036		-0.0388184		0.128601		0.516052		0.00476074		1.23486		0.828674		1.59344
963.5	0		0.06604		0.133301		0.0252075		0.182678		0.424072		-0.118958		1.2384		0.749329		1.5874
964.5	0		0.0466309		0.175781		0.0485229		0.165466		0.42334		-0.142212		1.04315		0.723816		1.62701
965.5	0		0.0662231		0.00360107		-0.13208		0.0843506		0.207764		-0.333923		0.930969		0.74115		1.63983
966.5	0		0.169739		0.221008		-0.0918579		0.105469		0.317993		-0.000915527		1.32935		0.923767		1.69788
967.5	0		0.0679321		-0.19989		-0.263123		-0.00952148		0.081604		-0.289063		0.939331		0.759338		1.60651
968.5	0		-0.0180664		-0.110352		-0.162781		0.115417		0.352295		-0.0588379		1.17041		0.86145		1.62927
969.5	0		0.238281		0.235046		0.127869		0.219238		0.542114		0.275818		1.27875		1.01105		1.75916
970.5	0		0.293213		0.362183		0.285522		0.151672		0.63385		0.44519		1.54956		1.01422		1.89771
971.5	0		0.104065		0.250793		0.0819702		0.18927		0.365479		0.108276		1.45581		0.815796		1.85059
972.5	0		0.112549		0.159302		0.145569		0.172546		0.310608		0.0408936		1.4729		0.752808		1.89166
973.5	0		0.036377		0.183472		0.102173		0.10791		0.252686		0.0219727		1.36237		0.778259		1.66223
974.5	0		0.0251465		-0.0431519		-0.0254517		0.0802612		-0.00689697		-0.00970459		1.16431		0.81781		1.48169
975.5	0		0.179749		0.335571		0.21167		0.259705		0.18689		0.16864		1.26929		0.894104		1.51868
976.5	0		0.359314		0.418579		0.354553		0.310364		0.0505371		0.176453		1.32629		1.00769		1.64435
977.5	0		0.270081		0.420105		0.28363		0.442871		0.181335		0.42926		1.39886		1.00531		1.65601
978.5	0		0.243286		0.361755		0.388428		0.287415		0.321533		0.475098		1.4306		1.10358		1.70685
979.5	0		0.0817261		0.376221		0.397583		0.175659		0.229919		0.36853		1.26477		1.11206		1.67871
980.5	0		0.237976		0.42688		0.408447		0.281372		0.181702		0.466492		1.26361		1.02332		1.73645
981.5	0		0.211365		0.57782		0.424866		0.12384		0.259827		0.606628		1.39459		1.08081		1.7486
982.5	0		0.27771		0.727844		0.407593		0.127197		0.339417		0.553223		1.349		1.19031		1.79987
983.5	0		0.293579		0.733093		0.492126		0.368835		0.581604		0.670776		1.42542		1.36646		1.81427
984.5	0		0.182251		0.549133		0.299927		0.0935669		0.156189		0.425659		1.22375		1.08728		1.63843
985.5	0		0.303467		0.578186		0.514465		0.158386		0.357788		0.728271		1.6261		1.30902		1.70062
986.5	0		0.329041		0.471497		0.454956		0.0925293		0.376648		0.592407		1.49731		1.30994		1.81799
987.5	0		0.242493		0.660156		0.634399		0.0509644		0.4823		0.528687		1.50806		1.36353		1.93652
988.5	0		0.235229		0.660767		0.741943		0.0789185		0.52887		0.504456		1.35071		1.14056		2.03687
989.5	0		0.0405273		0.517334		0.580811		0.157104		0.565552		0.51062		1.1759		1.06506		1.99445
990.5	0		0.171387		0.504395		0.467285		0.177734		0.476379		0.508545		1.20862		0.95459		1.78894
991.5	0		0.157898		0.479553		0.355286		0.115417		0.346436		0.46228		0.951355		0.890137		1.58533
992.5	0		0.0510254		0.469849		0.328857		0.246948		0.357849		0.454651		0.902466		0.881226		1.70081
993.5	0		0.0426025		0.55481		0.406006		0.255188		0.296448		0.443542		1.13464		1.02039		1.62628
994.5	0		0.273987		0.645508		0.326538		0.202942		0.545593		0.601624		1.57629		1.06342		1.7832
995.5	0		0.290283		0.609497		0.304382		0.40332		0.305908		0.614075		1.09088		1.19067		1.76105
996.5	0		0.218994		0.856445		0.324402		0.449036		0.383179		0.499512		1.20038		1.19098		1.55298
997.5	0		0.143555		0.496277		0.266418		0.180237		0.362244		0.359924		1.09418		1.13763		1.47968
998.5	0		0.300049		0.53418		0.40271		0.203125		0.26886		0.338257		1.07391		0.95459		1.65436
999.5	0		0.108887		0.257385		0.248657		0.211121		0.237915		0.203491		1.0954		0.746521		1.41815
1000.5	0		0.124634		0.301575		0.201599		0.411926		0.301025		0.397461		1.26196		1.1037		1.60754
1001.5	0		-0.0444336		-0.254028		0.263428		0.321167		-0.270569		0.0412598		0.345947		0.916077		1.65961
1002.5	0		-0.132202		0.0507813		0.154236		-0.0149536		-0.143494		0.175232		0.809875		0.856079		1.7757
1003.5	0		0.134216		0.0878906		0.232178		0.0164795		0.200623		0.114807		1.12299		0.81604		1.75092
1004.5	0		0.282227		0.71051		-2.30066		-3.52582		0.833557		0.647705		1.94495		-3.05786		-5.8252
1005.5	0		-0.926025		-4.17352		7.25024		10.4589		-2.29071		-1.20947		-10.2755		13.2612		18.4825
1006.5	0		1.1048		3.20197		-4.90485		-5.69824		3.09369		0.870361		10.6212		-6.51141		-6.7774
1007.5	0		-0.088623		0.384033		-0.233521		-0.859436		-0.103821		0.109192		1.80017		-0.584412		-0.358765
1008.5	0		0.003479		0.0318604		-0.0857544		-0.223999		0.120605		-0.00128174		0.848694		0.255554		0.546936
1009.5	0		0.126587		0.0436401		-0.156799		-0.0946045		0.244812		0.108704		0.736084		0.292419		0.782471
1010.5	0		0.275513		0.131042		0.160706		0.118164		0.326721		0.161682		0.732544		0.352478		0.645264
1011.5	0		0.151184		0.0688477		0.0864868		-0.0198364		-0.0136108		-0.0438843		0.658264		0.365845		0.633606
1012.5	0		0.0263062		0.262756		0.0576172		-0.0681763		-0.0289917		-0.157349		0.620544		0.359375		0.558716
1013.5	0		-0.0148926		0.128723		-0.0200806		-0.367981		0.0695801		-0.180603		0.560974		0.410828		0.60022
1014.5	0		-0.0174561		-0.0844727		-0.0845337		-0.0919189		0.0181885		-0.202698		0.717041		0.213623		0.406738
1015.5	0		0.220337		0.175171		0.0856934		-0.101685		0.024292		0.10437		0.854797		0.473572		0.753723
1016.5	0		-0.0227661		0.201721		-0.0871582		0.00457764		-0.0464478		-0.130737		0.93457		0.415161		0.619812
1017.5	0		0.102905		0.308411		0.208984		0.11908		0.201965		-0.0269775		0.821533		0.542358		1.01843
1018.5	0		-0.114746		0.274902		0.139404		0.250854		0.171021		-0.259827		0.8479		0.3302		0.683899
1019.5	0		-0.314514		0.00878906		0.032959		0.239929		0.166748		-0.550232		0.535583		0.108643		0.41626
1020.5	0		-0.261108		-0.090332		-0.0375977		0.201416		0.00646973		-0.568237		0.400574		-0.0283813		0.288391
1021.5	0		-0.208313		-0.00708008		-0.0292969		0.181702		-0.0820923		-0.559998		0.656189		0.179199		0.395386
1022.5	0		-0.297668		0.0425415		-0.0444946		-0.138123		-0.0281982		-0.633728		0.80127		0.188416		0.302063
1023.5	0		-0.257019		-0.287048		-0.109558		-0.101013		-0.288025		-0.49762		0.56311		0.0947876		0.371033
1024.5	0		-0.446716		-0.343262		-0.422302		-0.245789		-0.237061		-0.513977		0.458923		-0.122375		0.093689
1025.5	0		-0.485168		-0.258789		-0.241394		-0.293396		-0.161499		-0.411072		0.543762		-0.0739136		0.209839
1026.5	0		-0.446228		0.135742		-0.259033		-0.137451		-0.0896606		-0.288086		0.625427		0.0202026		0.456604
1027.5	0		-0.479553		0.0814209		-0.346558		0.0299683		-0.210205		-0.376038		0.542236		0.0227661		0.376282
1028.5	0		-0.337952		-0.0899048		-0.503662		-0.0895386		-0.215759		-0.574097		0.537781		0.125183		0.523682
1029.5	0		-0.323914		-0.141602		-0.328186		0.0628662		-0.120667		-0.420959		0.444763		0.168274		0.605591
1030.5	0		-0.227295		-0.134521		-0.119446		0.16272		-0.145935		-0.567017		0.401917		0.334473		0.554749
1031.5	0		-0.298889		-0.308533		-0.117188		0.202515		-0.122986		-0.647583		0.317871		0.0598145		0.583862
1032.5	0		-0.290955		-0.414673		0.328247		0.554321		-0.392334		-0.790527		-0.10321		-0.11322		0.752563
1033.5	0		-0.197144		-0.305969		-0.0482178		0.00811768		-0.23938		-0.724243		0.436157		0.0427856		0.632813
1034.5	0		-1.21002		-0.974243		-2.29956		4.97498		0.461487		1.52515		-1.54352		4.69739		-0.627686
1035.5	0		1.26892		-2.45685		-1.66827		-3.82324		-1.63763		-6.76556		-1.23883		-6.38922		6.18561
1036.5	0		-0.410583		0.218445		-0.126587		0.193176		0.127319		-0.101868		0.792603		0.428406		1.17847
1037.5	0		-0.394714		-0.126587		-0.103516		-0.0303955		-0.110718		-0.403198		0.98407		0.275146		0.652039
1038.5	0		-0.120056		0.126343		0.315491		0.433777		0.0876465		-0.236938		1.07446		0.450073		0.898743
1039.5	0		-0.0939941		-0.194031		0.233459		0.245422		-0.0596924		-0.312012		0.630981		0.0314941		0.553162
1040.5	0		0.19873		-0.193298		0.311035		0.4151		0.14801		-0.37738		0.668457		0.197266		0.601746
1041.5	0		0.0690918		-0.274048		-0.0650024		0.310181		0.144897		-0.338196		0.855286		0.218506		0.698242
1042.5	0		-0.36792		-0.136414		-0.0177002		0.234009		0.0914917		-0.40686		1.06091		0.197327		0.763916
1043.5	0		0.0172119		-0.316406		-0.0477295		0.278687		-0.0111694		-0.369263		0.811279		0.0609741		0.670532
1044.5	0		-0.14801		0.114319		-0.0410156		0.349365		0.175842		-0.081665		1.04669		0.235291		0.729797
1045.5	0		-0.624512		-0.219727		-0.292053		-0.164001		-0.235962		-0.41449		0.739868		0.139221		0.396973
1046.5	0		-0.280029		-0.112976		-0.270935		-0.144409		-0.258545		-0.650635		0.548889		-0.151428		0.14093
1047.5	0		-1.32593		0.688293		-0.416809		-0.311218		-0.383484		-0.768738		0.356384		0.314636		0.0482178
1048.5	0		0.486816		-3.20917		-0.166077		-0.825134		-0.805054		-0.878662		0.0513916		-1.46674		0.124512
1049.5	0		-1.23444		1.52167		-0.567688		-0.0787964		-0.0377197		-0.272949		0.803162		1.49847		0.78949
1050.5	0		-0.656006		0.566101		-0.412659		-0.275208		-0.448853		-0.388123		0.452271		0.225952		0.390381
1051.5	0		-0.386292		0.108276		-0.204956		-0.227051		-0.166626		-0.269775		0.603516		-0.0586548		0.506287
1052.5	0		-0.159424		-0.0299683		0.0601196		0.024353		0.0605469		-0.31897		0.760498		-0.0144653		0.616455
1053.5	0		-0.668579		-0.345093		-0.0875244		-0.258179		-0.242615		-0.267761		0.550232		-0.137634		0.436401
1054.5	0		-0.58606		-0.222168		-0.0110474		-0.182129		-0.22522		-0.20752		0.600708		-0.0505371		0.643311
1055.5	0		-0.536316		-0.157471		-0.0341797		0.0335693		-0.132996		-0.197815		0.723816		-0.0757446		0.412231
1056.5	0		-0.410767		0.415649		-0.0215454		0.157532		-0.105591		-0.168945		0.762451		0.228455		0.482849
1057.5	0		-0.588623		-0.371643		-0.0622559		-0.0215454		-0.443298		-0.269836		0.531982		-0.156982		0.301636
1058.5	0		-0.2948		-0.0585327		0.120056		0.254089		-0.217224		-0.0983887		0.52179		0.131775		0.56427
1059.5	0		-0.135071		0.166992		0.154114		0.346436		0.00933838		0.155823		0.661316		0.293457		0.822449
1060.5	0		-0.266846		-0.0614624		0.0821533		0.0185547		-0.232483		0.0170288		0.551514		-0.0269165		0.602844
1061.5	0		-0.538574		-1.61273		-0.276367		-1.09076		-0.76178		-0.74469		-0.0147095		-0.851318		-0.576355
1062.5	0		-0.170959		-0.705383		0.11615		-0.0214844		-0.11853		0.0884399		0.645203		-0.217041		0.580444
1063.5	0		-0.334045		-0.159119		-0.0529785		-0.17218		-0.318787		-0.266479		0.533997		-0.145569		0.499512
1064.5	0		-0.297363		-0.396301		-0.111694		-0.258484		-0.436646		-0.312439		0.425049		-0.151245		0.528015
1065.5	0		-0.348328		-0.414734		-0.0336304		-0.217468		-0.400818		-0.490845		0.338928		-0.267334		0.493286
1066.5	0		-0.404175		0.00408936		-0.0958862		-0.00500488		-0.347534		-0.22876		0.47113		-0.00531006		0.486267
1067.5	0		-0.42926		-0.139648		0.0116577		-0.0288086		-0.345215		-0.197388		0.560608		0.0358887		0.590942
1068.5	0		-0.520081		-0.461426		-0.197327		-0.561401		-0.492737		-0.604431		0.259827		-0.260498		0.241516
1069.5	0		-0.111511		1.92773		0.952393		0.735229		0.0212402		1.09271		1.20239		0.5755		2.06525
1070.5	0		0.664124		3.11047		2.21948		1.86322		-0.171143		2.40094		1.8894		0.652222		3.20685
1071.5	0		-0.266235		-0.901062		0.128113		-0.320679		-0.898865		-0.206543		0.532654		-0.672791		0.199646
1072.5	0		-0.374084		-0.329651		0.144287		0.0181885		-0.294373		-0.13324		0.684509		-0.108826		0.461853
1073.5	0		-0.501221		-0.0817261		0.177917		0.0912476		-0.312317		-0.319458		0.429565		-0.0707397		0.213501
1074.5	0		-0.0546265		0.142578		0.419983		0.502075		-0.12207		-0.0740356		0.489929		0.218933		0.587769
1075.5	0		-0.152771		0.0634155		0.597351		0.517334		-0.0818481		-0.116211		0.675476		0.218323		0.540649
1076.5	0		-0.369385		-0.0839844		0.40741		0.392578		-0.189087		-0.23938		0.552368		0.206909		0.406372
1077.5	0		-0.575439		-0.0796509		0.221375		0.26123		-0.415161		-0.288025		0.592529		0.0842285		0.415833
1078.5	0		-0.548218		-0.0836792		0.318909		0.165222		-0.487061		-0.248535		0.43042		-0.00793457		0.383545
1079.5	0		-0.383972		0.0840454		0.0286255		0.221069		-0.542053		-0.260864		0.543396		0.187622		0.359253
1080.5	0		-0.25354		0.000244141		0.184326		0.294434		-0.459167		-0.203918		0.840027		0.20105		0.695251
1081.5	0		-0.284546		-0.0910645		0.203369		0.203857		-0.300659		-0.0174561		0.758972		-0.0428467		0.518555
1082.5	0		-0.240417		0.288086		0.31012		0.324768		-0.265076		-0.154236		0.78125		0.177856		0.720703
1083.5	0		-0.22644		0.210449		0.214539		0.177063		-0.11145		0.0369873		1.00641		0.558472		0.781006
1084.5	0		-0.27002		0.196167		0.161926		0.310913		-0.234009		0.135986		0.946777		0.502563		0.725708
1085.5	0		-0.181213		0.30426		0.36731		0.204834		-0.0373535		0.316772		1.05011		0.413208		0.934753
1086.5	0		-0.140564		0.162476		0.184814		0.283569		-0.150513		0.246277		1.13409		0.164673		0.881836
1087.5	0		0.000305176		0.497437		0.340881		0.744446		0.268799		0.367432		1.00647		0.529724		1.05444

## Sheet: Fig. 1g
Time (sec)	0 nM		0.97 nM		1.95 nM		3.90 nM		7.81 nM		15.62 nM		31.25 nM		62.5 nM		125 nM		250 nM
1.5	0		-0.424683		-2.0921		-0.638062		-0.40155		-0.321167		-0.215515		-0.731567		-0.820923		-0.558044
2.5	0		-0.524719		-1.27582		-0.785339		-0.618103		-0.387146		-0.350464		-0.788147		-0.852234		-0.449768
3.5	0		-0.501831		-1.05005		-0.870422		-0.586792		-0.408997		-0.309692		-0.732361		-0.668884		-0.450867
4.5	0		-0.473389		-1.09723		-0.628906		-0.362061		-0.32489		-0.261047		-0.487061		-0.725159		-0.405029
5.5	0		-0.400757		-0.654663		-0.276062		-0.154419		-0.143616		-0.293091		-0.372253		-0.473022		-0.259338
6.5	0		-0.289856		-0.315918		-0.214539		0.0205078		0.00561523		-0.205322		-0.257507		-0.402527		-0.389526
7.5	0		-0.23175		-0.380615		-0.125305		-0.0775146		-0.0932617		-0.226929		-0.257629		-0.555054		-0.294006
8.5	0		-0.293091		-0.326782		0.0125732		-0.262085		-0.164063		-0.114502		-0.397888		-0.502869		-0.323486
9.5	0		-0.338562		-0.286987		-0.200378		-0.398865		0.020813		-0.217224		-0.296875		-0.360718		-0.366638
10.5	0		-0.233032		-0.251343		-0.0166016		-0.232788		0.0994263		-0.0227051		-0.481262		-0.253418		-0.31781
11.5	0		-0.0775757		-0.363403		0.00543213		-0.131592		0.0901489		0.150269		-0.477539		-0.182495		-0.401794
12.5	0		0.0814819		-0.658142		-0.272827		-0.309998		-0.071106		-0.10321		-0.375977		-0.452332		-0.611877
13.5	0		-0.0899048		-0.8255		-0.28656		-0.337585		-0.23053		-0.22467		-0.246033		-0.549988		-0.788513
14.5	0		0.211731		-0.35144		-0.146912		-0.122437		-0.12085		-0.288879		-0.260071		-0.0966187		-0.419434
15.5	0		0.40332		-0.0836792		-0.231812		-0.0489502		-0.155823		0.0253906		-0.234314		0.145508		-0.29303
16.5	0		0.617493		-0.00268555		0.145264		0.241821		0.287903		0.202759		0.185547		0.129639		0.0055542
17.5	0		0.518799		-0.149963		0.187805		0.154297		0.251648		0.121399		-0.0332031		-0.0424194		0.0525513
18.5	0		0.452332		0.0181274		0.0418091		0.220825		0.40625		0.0842896		0.130798		0.155884		0.0936279
19.5	0		0.0896606		-0.251343		-0.285522		-0.0788574		0.240356		-0.0535278		0.0316772		-0.107117		-0.083313
20.5	0		0.125977		-0.318909		-0.233887		-0.0489502		0.268066		0.0266724		0.0220947		-0.0355835		0.0453491
21.5	0		-0.0404053		-0.389343		-0.193359		-0.101685		0.0509033		-0.0852661		-0.115784		-0.0324707		-0.015686
22.5	0		0.0425415		-0.42218		-0.254456		-0.118042		-0.102356		-0.210388		0.0010376		0.0354614		-0.238464
23.5	0		0.235413		-0.203613		-0.114258		0.0496216		0.0303345		-0.0745239		0.0452271		0.0164185		-0.194153
24.5	0		0.0587158		-0.399536		-0.00390625		0.12384		0.0488892		0.090271		-0.000183105		-0.130432		-0.0809326
25.5	0		0.151978		-0.152222		0.100037		0.198914		0.0236206		0.0244751		-0.0490112		0.017395		0.0293579
26.5	0		-0.228333		-0.446411		0.0202026		0.0501709		-0.0441895		-0.0603027		-0.0479736		-0.100159		0.0202637
27.5	0		-0.335144		-0.884277		-0.235535		-0.092041		-0.0968628		-0.458801		-0.231262		-0.202759		-0.259521
28.5	0		-0.179932		-0.531128		0.078064		0.355408		0.0429077		-0.140259		-0.154602		-0.050354		-0.0514526
29.5	0		-0.0872192		-0.462158		0.00695801		0.317566		0.169189		-0.0409546		-0.0266113		-0.0043335		-0.0338135
30.5	0		-0.0880737		-0.249756		-0.0169067		0.204651		0.255493		0.0889282		-0.0320435		0.0327759		-0.0248413
31.5	0		-0.0941162		-0.270996		0.0899048		0.256775		0.277832		0.043396		-0.132507		0.144714		0.0626221
32.5	0		-0.0776367		0.0088501		0.283691		0.414978		0.413879		0.250488		0.280334		0.374023		0.345398
33.5	0		0.212219		-0.052002		0.247864		0.429626		0.330078		0.364258		0.326172		0.204712		0.133057
34.5	0		0.192688		-0.162292		0.379456		0.432495		0.380127		0.220642		0.1828		0.333496		-0.00762939
35.5	0		0.387939		-0.139099		0.310974		0.489807		0.562195		0.380188		0.167419		0.374878		-0.0548096
36.5	0		0.223389		-0.0119019		0.10614		0.421082		0.2995		0.388428		-0.203247		0.145813		0.03479
37.5	0		0.2547		-0.0599365		0.0494995		0.472595		0.290283		0.399231		-0.00793457		0.335876		0.057312
38.5	0		0.4729		0.13562		0.502075		0.569458		0.461304		0.599915		0.389099		0.333679		0.301453
39.5	0		0.210327		-0.0934448		0.207153		0.300415		0.236938		0.463135		0.0436401		0.064209		-0.0440674
40.5	0		0.0263672		-0.207642		0.093811		0.209778		0.0627441		0.430908		-0.0953979		0.295593		-0.116089
41.5	0		-0.0809937		-0.0148926		0.0784912		0.215088		0.0726318		0.51947		-0.0390625		0.358154		-0.125916
42.5	0		-0.108398		-0.0483398		0.114014		0.160095		0.0617065		0.521912		0.0142822		-0.00976563		-0.20874
43.5	0		-0.182556		0.128052		-0.0195313		-0.0327148		0.115234		0.567932		0.32959		-0.0143433		-0.128906
44.5	0		-0.141663		0.0792236		0.0297241		0.189392		0.189514		0.532471		0.373291		0.0548096		-0.113525
45.5	0		-0.0698853		-0.0170288		-0.107544		0.022644		-0.0350952		0.435364		-0.0988159		-0.072876		-0.382507
46.5	0		0.0151978		-0.0780029		-0.132141		0.100891		0.145386		0.200806		-0.0430298		-0.133423		-0.55542
47.5	0		0.0715942		-0.00640869		0.0581055		0.128845		0.4021		0.313293		0.048584		0.0233154		-0.380127
48.5	0		0.0257568		-0.129211		0.013916		-0.0310669		0.124512		0.268799		0.0896606		0.0168457		-0.200623
49.5	0		0.00952148		0.161194		0.214905		0.330933		0.338257		0.4599		-0.0628662		0.113708		-0.0427246
50.5	0		-0.0500488		-0.0632935		0.134277		0.203613		0.235718		0.318542		-0.0892334		0.195557		-0.199585
51.5	0		-0.132629		0.102783		0.388733		0.459412		0.586731		0.446228		0.108093		0.236938		0.0566406
52.5	0		-0.00177002		0.00579834		0.155334		0.432312		0.432617		0.301331		-0.0742798		0.161133		-0.160828
53.5	0		-0.144775		-0.0388184		-0.0761719		0.267395		0.0791016		-0.0235596		-0.234192		0.128174		-0.223267
54.5	0		-0.136353		0.0860596		0.0547485		0.229797		0.116211		0.151611		-0.162231		-0.0090332		-0.122559
55.5	0		-0.301208		0.0931396		-0.136414		0.230042		0.0814819		-0.0339966		-0.281555		-0.138855		-0.170715
56.5	0		-0.271851		0.0385742		-0.253296		0.443542		0.139832		0.19043		0.0552368		-0.00256348		-0.00537109
57.5	0		0.0831909		0.0366211		0.36377		0.512573		0.276062		0.27002		0.515686		0.14093		0.196838
58.5	0		0.0280762		0.0934448		0.212646		0.431763		0.269287		0.0601196		0.232361		-0.00372314		0.267517
59.5	0		-0.0899048		0.250183		0.170715		0.524353		0.0848999		-0.0531616		0.141418		-0.136475		0.122314
60.5	0		0.249817		0.274292		0.485596		0.514709		0.273132		0.0778198		0.512634		0.0863647		0.314148
61.5	0		0.0736084		0.0620117		0.103516		0.199158		0.114502		0.0469971		0.482727		0.0107422		0.0942383
62.5	0		0.303162		-0.126587		0.181152		0.346313		0.105896		0.164063		0.564209		0.202148		0.187744
63.5	0		0.166626		-0.09729		-0.0372925		0.214661		0.125671		-0.0592041		0.275085		0.156006		-0.141785
64.5	0		0.148804		-0.138367		-0.0644531		0.290833		0.0686035		-0.245056		0.000915527		-0.21814		-0.236389
65.5	0		0.074707		-0.0797729		-0.0375977		0.15332		0.23822		-0.383301		-0.107422		-0.241455		0.020813
66.5	0		-0.017395		-0.153198		-0.294373		0.115295		0.0585938		-0.286682		-0.135132		-0.0916138		-0.126099
67.5	0		0.297791		0.0758667		-0.212341		0.453857		0.0527344		-0.244019		0.141296		-0.0100708		-0.0425415
68.5	0		0.205383		-0.252197		-0.14032		0.172607		-0.14856		-0.00610352		0.0744629		-0.0429688		-0.195984
69.5	0		0.113708		-0.319824		-0.285767		0.197815		-0.0430908		-0.222534		0.118286		-0.0715332		-0.261597
70.5	0		0.15564		-0.00787354		-0.105896		0.339905		-0.078186		-0.239136		0.093811		0.212708		-0.124512
71.5	0		-0.0233765		-0.0236816		-0.290222		0.199585		-0.205688		-0.411682		-0.110718		0.0436401		-0.234497
72.5	0		-0.0162964		0.0192261		-0.123962		0.285034		-0.102844		-0.439514		0.297485		0.0582275		-0.000854492
73.5	0		-0.235352		-0.422119		-0.37561		0.233032		-0.012146		-0.430176		0.175903		-0.164185		-0.194641
74.5	0		-0.0177612		-0.0327759		-0.139832		0.322327		0.0780029		-0.368469		0.43927		-0.0723267		-0.0767822
75.5	0		-0.0249634		0.138062		-0.409912		0.151001		0.17041		-0.366211		0.247742		-0.112		-0.088623
76.5	0		0.231873		0.0300903		-0.203247		0.379517		0.406006		-0.00268555		0.480591		-0.17218		0.153381
77.5	0		-0.0839844		-0.292725		-0.28418		-0.0455933		-0.168945		-0.368347		0.235352		-0.281555		-0.263
78.5	0		-0.16333		-0.325867		-0.416809		0.139404		-0.293884		-0.400574		0.222229		-0.636292		-0.342896
79.5	0		-0.0136108		-0.330994		-0.187134		0.205872		0.126465		-0.169861		0.213745		-0.458374		-0.0630493
80.5	0		-0.0250854		-0.114929		-0.0907593		0.256531		0.157837		-0.129272		0.219421		-0.152222		0.00579834
81.5	0		-0.186951		-0.0742188		-0.294006		0.0871582		0.123291		-0.600647		-0.0429688		-0.391357		-0.213257
82.5	0		-0.380066		-0.276794		-0.241516		-0.165894		-0.0853882		-0.721008		-0.377441		-0.533325		-0.566162
83.5	0		-0.484802		-0.427002		-0.513184		-0.256531		-0.142517		-0.561096		-0.270203		-0.696838		-0.351501
84.5	0		-0.154419		-0.122437		-0.264099		0.0257568		0.0826416		-0.360291		-0.0553589		-0.478577		-0.251648
85.5	0		-0.176514		-0.205322		-0.325684		-0.142578		-0.0769653		-0.33728		0.113037		-0.670227		-0.269775
86.5	0		-0.118896		0.0490723		-0.0293579		0.110657		-0.0249634		-0.286987		-0.142944		-0.630737		-0.0657349
87.5	0		-0.218262		0.0704346		-0.329102		-0.197449		-0.184448		-0.325623		-0.407654		-0.586365		-0.299744
88.5	0		-0.0145874		0.052063		-0.343079		-0.0152588		0.0296021		-0.115479		-0.307495		-0.517517		-0.321533
89.5	0		-0.199951		-0.0621948		-0.483398		-0.160889		-0.101807		-0.214722		-0.238159		-0.634888		-0.324219
90.5	0		-0.227234		0.0126343		-0.544556		-0.474182		-0.174988		-0.526123		-0.634033		-0.588318		-0.250366
91.5	0		-0.185364		0.0513306		-0.310608		-0.14978		-0.0372925		-0.137695		-0.337341		-0.456909		-0.121216
92.5	0		-0.0635986		-0.19342		-0.464661		-0.350403		-0.0822754		-0.144775		-0.116211		-0.582886		-0.141357
93.5	0		0.244629		0.277649		0.0184326		-0.031311		-0.0232544		-0.140259		-0.0460815		0.0602417		-0.0224609
94.5	0		0.034729		-0.0975342		-0.113586		0.0271606		-0.255615		-0.298462		-0.120117		-0.279236		-0.312439
95.5	0		-0.304016		-0.208069		-0.346802		0.0136108		-0.152161		-0.176514		-0.295593		-0.5495		-0.342957
96.5	0		-0.0713501		-0.224976		-0.423889		-0.024231		-0.00537109		-0.281433		-0.305359		-0.470154		-0.414551
97.5	0		-0.00323486		-0.207397		-0.476868		-0.319519		-0.156128		-0.479492		-0.408813		-0.375793		-0.500488
98.5	0		-0.0523682		-0.347168		-0.470398		-0.178589		-0.34259		-0.285339		-0.274414		-0.522888		-0.33136
99.5	0		-0.273804		-0.442261		-0.398438		-0.224609		-0.525696		-0.385742		-0.442566		-0.556763		-0.480591
100.5	0		-0.252625		-0.351563		-0.254639		0.0355835		-0.244568		-0.475098		-0.609619		-0.466309		-0.329041
101.5	0		-0.167358		-0.330688		-0.201904		-0.147766		-0.285706		-0.285034		-0.432556		-0.490234		-0.417603
102.5	0		-0.216614		-0.110901		-0.129395		-0.129761		-0.23175		-0.250793		-0.271729		-0.195679		-0.234009
103.5	0		-0.253479		-0.152649		-0.231445		-0.387451		-0.325928		-0.284302		-0.335999		-0.273499		-0.4104
104.5	0		0.157227		0.124451		0.0828247		-0.0783081		-0.212463		0.20874		-0.0993042		0.10553		0.0216675
105.5	0		0.00848389		-0.0670776		-0.103271		0.0462036		-0.237488		0.227234		0.195496		0.173645		0.00402832
106.5	0		-0.0594482		-0.134888		-0.31134		0.0155029		-0.0769653		-0.00305176		-0.115356		0.170349		-0.212708
107.5	0		0.0614624		0.0785522		-0.0701294		0.279175		0.234741		0.15863		0.0610962		0.196533		0.15741
108.5	0		-0.178833		-0.000854492		-0.230713		0.0819092		0.0892334		-0.0714111		-0.141235		0.0152588		-0.103699
109.5	0		-0.364746		0.146545		-0.132751		0.144958		0.127625		0.0142822		-0.108154		0.0480347		-0.0179443
110.5	0		0.026123		0.208801		0.191406		0.0814209		0.219543		0.357361		0.0324707		0.322327		0.288391
111.5	0		0.229797		0.311279		0.338074		0.108032		0.265991		0.593872		0.273865		0.410156		0.0202637
112.5	0		-0.30072		-0.182495		-0.103088		-0.0847778		0.0698853		0.0439453		-0.238892		0.0145264		-0.317505
113.5	0		-0.411133		-0.253662		-0.170776		-0.204651		-0.0176392		0.0424194		-0.451599		0.0296021		0.0202637
114.5	0		-0.430908		-0.17157		-0.308899		-0.277588		-0.117554		-0.0547485		-0.432739		-0.0852661		0.0477905
115.5	0		0.0275879		0.0993042		0.0780029		-0.0450439		0.0394897		-0.0878296		-0.219666		0.209106		0.257874
116.5	0		-0.059021		-0.142578		-0.14978		-0.124268		-0.220215		-0.0459595		-0.237793		0.0167236		-0.216431
117.5	0		0.273926		0.139099		0.0263672		0.114075		-0.0393066		-0.0789795		-0.0699463		0.27002		-0.0513306
118.5	0		0.150269		0.133484		0.15686		0.158081		0.0150146		0.113037		0.187561		0.29126		0.041626
119.5	0		0.0855103		-0.109985		0.0341797		0.0634155		0.0604858		0.153015		0.0404053		0.153015		-0.121155
120.5	0		0.0296021		-0.0526733		-0.00933838		0.252747		0.0126343		0.0272827		-0.0238647		0.16449		-0.131409
121.5	0		0.357361		0.334534		0.308777		0.444519		0.123596		0.433289		0.0860596		0.7005		0.302917
122.5	0		0.338928		0.403625		0.322571		0.348267		0.109558		0.762878		0.119873		0.636597		0.177795
123.5	0		0.227051		-0.0998535		-0.112366		-0.0744019		0.0176392		0.275208		-0.0739136		0.217163		-0.16333
124.5	0		0.399597		0.169189		0.230835		0.279907		0.242126		0.423706		0.206238		0.401855		0.00860596
125.5	0		0.280151		0.147705		0.179871		0.270386		0.185791		0.429871		0.254272		0.389648		0.0865479
126.5	0		0.347961		0.0823364		0.327209		0.265625		0.281616		0.402283		0.359741		0.382446		0.228516
127.5	0		0.33429		0.191284		0.367981		0.0526123		-0.230042		0.190918		0.216858		0.417908		0.2453
128.5	0		0.173889		-0.11377		0.261658		-0.243652		0.00305176		0.248962		0.0632935		0.0687256		0.139832
129.5	0		-0.0265503		-0.205017		0.199524		-0.109436		0.00537109		0.0454102		0.342041		0.0453491		0.0521851
130.5	0		-0.0465088		-0.265259		0.10791		-0.158203		-0.0962524		-0.123962		0.462952		0.23938		0.227356
131.5	0		-0.0670166		-0.0657959		0.167786		0.111633		-0.00952148		-0.0632324		0.605347		0.241943		0.211182
132.5	0		0.00604248		-0.0167236		0.282959		0.207336		-0.0640259		0.161194		0.56488		0.297607		0.340881
133.5	0		0.189819		0.0548706		-0.0252075		0.202209		0.208801		-0.0426636		0.306152		0.307556		0.222107
134.5	0		0.0703125		0.0162964		-0.0864868		0.0719604		0.0548096		-0.279541		0.0926514		0.298279		0.0769653
135.5	0		0.232849		0.241333		0.197998		0.171753		0.252075		0.270691		0.353455		0.313416		0.208862
136.5	0		0.100403		0.138794		0.0177002		-0.0310669		0.165955		0.0665283		-0.00842285		-0.157288		0.28949
137.5	0		-0.0908203		-0.0720825		-0.03302		-0.0924683		-0.112793		0.0537109		-0.0105591		0.0813599		-0.0302734
138.5	0		0.0830688		0.207886		0.271851		0.0623779		0.0143433		0.146606		-0.0878906		0.27301		0.158752
139.5	0		-0.0465088		0.164307		-0.0192261		0.00231934		0.0808716		0.0762939		-0.00787354		0.312378		0.184692
140.5	0		0.0482788		0.305237		-0.00280762		0.100464		0.193542		0.131531		0.0477295		0.236694		0.286377
141.5	0		0.0338135		0.0853882		-0.196716		-0.140137		0.0588989		-0.245117		-0.0314941		-0.0671387		0.0828247
142.5	0		-0.185974		0.0246582		0.0614014		-0.225769		0.0700684		-0.143494		-0.00976563		-0.0806885		-0.092041
143.5	0		0.245422		0.323181		0.375		0.0678711		0.336853		0.266418		0.327148		0.25		0.331665
144.5	0		0.389343		0.318604		0.195801		0.119995		0.159729		0.334778		0.330017		0.118713		0.315369
145.5	0		0.217529		0.0513306		0.253662		0.116577		0.0358276		0.120056		0.171753		-0.0888062		0.0845337
146.5	0		0.276245		0.0702515		0.312988		0.139343		0.180115		0.164124		0.159912		0.205139		0.195129
147.5	0		0.0691528		0.196106		0.325928		0.189331		0.203186		0.147095		0.0423584		0.199829		0.175903
148.5	0		-0.12793		0.0546265		0.228516		-0.268982		0.124878		0.0897217		-0.0890503		0.114441		0.147461
149.5	0		-0.0128174		-0.0178223		0.241516		-0.392944		-0.064209		0.170654		-0.0616455		-0.110229		0.0805664
150.5	0		-0.0637817		-0.0100098		0.0422363		-0.315918		-0.0358276		0.110107		0.0240479		-0.0670166		0.065979
151.5	0		-0.00323486		-0.160828		0.112549		-0.113098		-0.102905		0.308899		-0.00579834		-0.0405273		0.0844116
152.5	0		-0.0261841		-0.192505		0.210449		-0.172241		-0.095459		-0.130676		0.0241089		-0.00201416		0.210571
153.5	0		0.0327148		0.0396118		0.0968628		-0.0429688		0.0780029		0.0834351		-0.0032959		0.207642		0.136658
154.5	0		0.23053		0.130737		0.320618		0.0838623		0.0193481		0.147339		0.241272		0.191223		0.128113
155.5	0		0.111328		-0.15387		0.132568		-0.0723877		-0.149536		-0.283264		-0.192993		-0.0045166		0.0527344
156.5	0		-0.18811		-0.125		0.102234		-0.103149		-0.226624		-0.454285		-0.222351		-0.325989		-0.0829468
157.5	0		-0.176636		0.0722656		0.0462036		-0.0478516		-0.0328369		-0.162537		-0.0568848		-0.211792		0.117065
158.5	0		-0.195068		-0.0412598		0.0297241		-0.00268555		0.146851		-0.212891		0.349976		-0.0185547		-0.00567627
159.5	0		0.28009		0.128357		0.275208		0.378906		0.384521		0.0593872		0.655945		0.438171		0.27179
160.5	0		-0.114807		0.0971069		-0.0722046		0.142395		0.0740356		-0.196289		0.298279		-0.00915527		0.097229
161.5	0		-0.172913		-0.0256958		-0.0566406		0.223389		-0.00866699		-0.285889		0.117249		-0.093811		-0.0757446
162.5	0		-0.0437622		-0.186218		-0.0213013		0.106812		-0.00109863		0.088623		0.282898		0.0640869		0.0411377
163.5	0		-0.232971		-0.185669		0.0675049		0.162415		0.03302		0.0123901		0.134277		0.0454712		0.0762329
164.5	0		-0.0252075		0.0916138		0.298828		0.318604		0.408813		0.265015		0.305176		0.0638428		0.296875
165.5	0		0.0447998		0.0929565		0.192871		0.181702		-0.0352783		-0.0300293		0.27771		-0.201355		-0.0870361
166.5	0		0.216858		0.122681		0.21936		0.0842285		0.144775		0.207947		0.405457		0.19812		0.11969
167.5	0		-0.0740967		-0.0700684		0.0415649		-0.0791626		-0.164551		-0.0045166		0.0883789		0.0759888		-0.117004
168.5	0		0.0305786		-0.296448		0.223816		0.0829468		-0.276123		0.0648193		0.12677		-0.0403442		-0.0679321
169.5	0		-0.0740356		-0.309875		0.229736		0.0649414		-0.358765		-0.123596		0.000366211		-0.0562134		-0.170959
170.5	0		-0.375854		-0.122742		0.243286		0.0286865		-0.144775		0.107117		-0.0658569		0.179871		-0.085083
171.5	0		-0.0310059		0.29425		0.387695		0.144958		0.0686646		0.222107		0.22644		0.21228		0.107239
172.5	0		-0.0195313		0.0402222		0.159424		0.0630493		0.0496216		0.0623169		-0.0167236		-0.0639038		0.0646362
173.5	0		-0.176147		-0.318848		-0.085022		0.241089		-0.118042		-0.104065		-0.24646		-0.103455		-0.236084
174.5	0		-0.0862427		-0.362854		-0.0980225		0.00933838		-0.2453		-0.228027		-0.0408936		-0.0751343		-0.289612
175.5	0		0.0883179		-0.323547		-0.0292969		0.251099		-0.147827		-0.101379		-0.175659		0.188843		-0.146057
176.5	0		0.0949097		-0.026001		-0.00195313		0.000549316		-0.147644		-0.177307		-0.240906		0.11438		-0.0878906
177.5	0		0.00598145		0.015625		0.284058		-0.0984497		0.144165		0.161194		-0.0123291		0.20874		0.265808
178.5	0		-0.0909424		-0.145203		0.173157		-0.137573		0.0587769		0.0819092		-0.200012		0.0369263		0.271118
179.5	0		-0.440369		-0.611816		-0.0185547		-0.00488281		0.0605469		-0.0853882		-0.225342		0.0250854		-0.0594482
180.5	0		-0.21106		-0.413635		0.0181274		-0.03479		0.122192		-0.00665283		-0.246399		-0.0841064		-0.127075
181.5	0		-0.314636		-0.355164		-0.00665283		-0.160522		0.0179443		-0.142334		0.027832		0.111755		0.0313721
182.5	0		-0.489746		-0.291199		-0.00238037		-0.235718		-0.0143433		-0.151001		0.110657		0.00799561		-0.0953369
183.5	0		-0.567688		-0.701782		-0.721619		-0.424927		-0.219299		-0.273682		-0.357666		-0.324097		-0.26886
184.5	0		-0.507935		-0.948059		-0.733398		-0.598816		-0.208191		-0.345154		-0.424744		-0.197327		-0.230835
185.5	0		-0.039917		-0.825989		-0.444946		-0.400269		-0.227905		-0.280212		-0.137695		0.00506592		-0.0102539
186.5	0		-0.159241		-0.614746		-0.382019		-0.412598		-0.0563965		-0.132874		0.0950928		0.0494995		-0.0570068
187.5	0		-0.204346		-0.708374		-0.682251		-0.357483		-0.159485		-0.19043		0.0671387		-0.0238647		0.0782471
188.5	0		-0.781921		-1.25604		-1.09955		-0.569946		-0.439514		-0.493652		-0.426514		-0.39209		-0.277405
189.5	0		-0.610779		-1.17731		-1.13416		-0.459961		-0.288696		-0.327026		-0.341064		-0.266541		-0.257813
190.5	0		0.0769653		-0.688232		-0.147339		-0.225342		0.0174561		-0.0881348		0.165039		0.0335083		0.0629883
191.5	0		0.281067		-0.451782		1.13531		-0.013916		0.405701		0.20874		0.0876465		0.169495		0.139771
192.5	0		-0.315002		-0.654175		-0.126892		-0.0765381		-0.010376		0.0749512		-0.0786743		0.0239868		0.0244141
193.5	0		-0.171082		-0.521729		-0.351685		-0.00976563		0.125916		0.11322		0.103088		-0.0793457		0.118225
194.5	0		-0.376038		-0.563843		-0.32605		-0.482727		-0.00976563		0.0158081		-0.0733643		-0.0880127		-0.00866699
195.5	0		-0.501648		-0.781555		-0.521729		-0.625549		-0.439575		-0.29071		-0.23645		-0.331482		-0.312561
196.5	0		-0.541626		-0.753906		-0.676208		-0.407471		-0.571655		-0.372314		-0.390808		-0.351135		-0.271973
197.5	0		-0.19342		-0.53479		-0.142334		-0.16925		-0.00579834		0.102844		-0.158447		-0.139893		-0.131226
198.5	0		-0.342041		-0.501404		-0.289429		-0.0699463		0.229492		-0.0464478		-0.102905		-0.117554		-0.117065
199.5	0		-0.511292		-0.604675		-0.462158		-0.0293579		-0.00622559		-0.0581055		-0.216492		0.0577393		-0.268188
200.5	0		-0.42981		-0.548523		-0.517639		-0.174011		-0.198425		-0.129578		-0.179016		-0.178772		-0.223328
201.5	0		-0.160583		-0.358276		-0.221924		-0.205322		0.121704		-0.000549316		-0.125732		-0.13562		0.0518799
202.5	0		-0.322632		-0.548218		-0.275635		-0.518372		-0.0330811		-0.126099		-0.256226		-0.387695		-0.172485
203.5	0		-0.36499		-0.530334		-0.176208		-0.116516		0.00976563		-0.0264282		-0.248779		-0.155457		-0.0022583
204.5	0		-0.316406		-0.165771		-0.277893		0.0297241		0.0690918		0.194946		-0.276672		-0.115906		-0.093811
205.5	0		-0.35907		-0.260315		-0.093689		0.00506592		0.36145		0.323792		0.0222168		0.18396		-0.0409546
206.5	0		-0.425842		-0.33551		-0.225403		-0.126404		0.0921631		0.303467		-0.039917		0.078125		-0.149292
207.5	0		-0.178406		-0.410828		-0.201904		0.0873413		0.423218		0.320984		0.209351		0.10968		-0.00305176
208.5	0		-0.486816		-0.42926		-0.413269		-0.137146		0.130005		0.109802		-0.14093		-0.248169		-0.192566
209.5	0		-0.426636		-0.392822		-0.13562		0.0213013		0.424622		0.216187		0.0971069		-0.254761		-0.137024
210.5	0		-0.468201		-0.458496		-0.213135		0.0358887		0.465759		-0.105164		0.0541992		-0.322632		-0.036377
211.5	0		-0.27887		-0.218201		-0.0933838		-0.111755		0.367615		0.167297		0.123535		-0.389954		0.215088
212.5	0		-0.500488		-0.366943		-0.178467		-0.172607		0.0596313		0.121338		-0.184998		-0.518738		-0.0629272
213.5	0		-0.275452		-0.307373		0.00537109		0.200562		0.0914917		0.195618		-0.222229		-0.381897		-0.0899048
214.5	0		-0.100037		-0.0996094		0.0789795		0.355591		0.435242		0.438782		-0.0761108		-0.00482178		0.0625
215.5	0		0.053833		0.0430908		-0.0257568		0.182068		0.276062		0.241394		-0.0690308		-0.0137939		-0.210632
216.5	0		-0.072937		-0.283936		-0.234192		-0.159729		0.0849609		0.105591		-0.0813599		-0.203918		-0.309021
217.5	0
218.5	0
219.5	0
220.5	0
221.5	0
222.5	0		-0.0742188		-1.25439		-0.725342		-1.11871		-1.29718		-1.83411		-2.19043		-2.62634		-2.09741
223.5	0		1.63837		3.22589		3.0105		6.4942		9.41455		12.8077		15.1435		21.449		29.5394
224.5	0		-0.0131226		0.163635		3.09521		1.56122		2.75964		5.39679		9.39984		18.287		32.767
225.5	0		-0.124146		0.390625		0.805176		2.31488		4.77875		8.58575		15.2185		27.4614		46.4979
226.5	0		0.442993		0.644287		1.50055		3.3869		6.51556		11.6489		20.5664		35.7183		57.3668
227.5	0		0.379517		0.689209		1.95105		4.43365		7.84473		14.2301		24.9777		42.4133		65.4536
228.5	0		0.29718		0.876343		2.39954		5.2215		9.2608		16.8693		28.7982		48.2125		71.9293
229.5	0		0.424438		1.09656		2.60254		5.79242		10.7065		19.1008		32.3618		53.4659		77.4424
230.5	0		0.764282		1.15137		3.05743		6.44873		11.9327		21.3951		35.7689		57.8792		81.6619
231.5	0		1.05609		1.61499		3.42255		7.4187		13.313		23.665		39.1063		61.7801		85.4817
232.5	0		0.894714		1.75262		3.67358		7.88995		14.5197		25.664		41.7982		65.2339		88.4144
233.5	0		1.07977		2.03119		4.26276		8.60962		15.7642		27.6442		44.7066		68.3705		91.0609
234.5	0		1.18756		2.04822		4.51868		9.1734		16.8917		29.2171		47.0694		70.8416		93.2491
235.5	0		1.41077		2.39746		5.04846		10.1279		18.422		31.0713		49.8624		73.6471		95.444
236.5	0		1.56659		2.64844		5.24268		10.8685		19.4706		32.9634		51.942		75.9284		97.1051
237.5	0		1.77319		2.87421		5.27612		11.3514		20.4147		34.5527		53.8679		77.6948		98.5573
238.5	0		1.6123		3.06281		5.81213		12.1216		21.588		35.9802		55.7538		79.4054		99.6356
239.5	0		1.35895		2.9657		5.83844		12.564		22.4078		37.1432		57.3943		80.7485		100.564
240.5	0		1.578		3.40656		6.37		12.9636		23.4547		38.4454		58.987		82.2892		101.739
241.5	0		1.62585		3.48303		6.97485		13.6512		24.4737		39.7794		60.2946		83.7064		102.651
242.5	0		1.77802		3.57465		7.07306		14.181		25.0367		41.0983		61.6545		84.7902		103.807
243.5	0		2.04089		3.82104		7.5509		14.8421		26.1215		42.2114		63.1519		85.9043		104.614
244.5	0		2.1908		4.05273		7.77789		15.3699		26.9205		43.2409		64.3871		86.9003		105.288
245.5	0		2.53748		4.35352		8.27655		16.2062		28.0867		44.5441		65.5897		87.9099		106.351
246.5	0		2.70007		4.48083		8.64514		16.5477		28.9336		45.3763		66.7285		88.611		106.764
247.5	0		2.5802		4.5152		8.76312		16.7673		29.2906		46.4058		67.5279		89.2721		107.375
248.5	0		2.84442		4.65686		9.10138		17.2224		30.2162		47.2741		68.4905		89.9017		107.759
249.5	0		2.8656		4.59546		9.48407		17.768		30.9675		48.2375		69.3994		90.5612		108.286
250.5	0		3.06586		4.6131		9.70502		18.2322		31.5193		49.1268		70.232		91.3705		108.773
251.5	0		3.18927		4.84296		10.0128		18.5056		32.2565		50.029		71.1084		91.9781		109.202
252.5	0		3.18964		5.13562		10.175		19.0797		33.0275		50.9113		71.813		92.7652		109.627
253.5	0		3.07532		5.20526		10.4069		19.5413		33.7693		51.5433		72.5593		93.2683		110.172
254.5	0		3.16052		5.34595		10.6654		19.7437		34.3801		52.2386		73.1448		93.6235		110.575
255.5	0		3.06506		5.36279		10.9763		20.1522		34.8954		52.7628		73.7922		94.2337		110.839
256.5	0		3.24921		5.67896		11.2689		20.6213		35.3595		53.5285		74.3896		94.9123		111.123
257.5	0		3.04102		5.58527		10.8957		20.8816		35.6		53.7252		74.9292		94.9665		111.382
258.5	0		3.15045		5.85321		11.3066		21.3798		36.2325		54.6962		75.6464		95.2722		111.794
259.5	0		3.19727		5.70801		11.5939		21.5929		36.6618		55.2206		75.9882		95.7184		112.108
260.5	0		3.29401		5.96686		11.7869		21.8459		37.3285		56.022		76.7421		96.1099		112.561
261.5	0		3.55725		6.04193		11.8763		22.225		37.663		56.3532		77.0723		96.294		112.593
262.5	0		3.42688		6.24683		11.9999		22.4579		37.9225		57.0165		77.2449		96.545		112.844
263.5	0		3.34985		6.03949		12.0444		22.6404		38.147		57.3667		77.3333		96.8527		112.871
264.5	0		3.67889		6.52783		12.2666		23.1385		39.1297		57.9637		77.9633		97.1955		113.159
265.5	0		3.73944		6.73541		12.8372		23.835		39.6923		58.5131		78.4487		97.674		113.677
266.5	0		3.78107		7.10602		13.1052		24.172		40.2474		58.8427		79.0145		98.0378		113.681
267.5	0		3.76312		7.13184		13.2737		24.3221		40.4956		59.4702		79.3729		98.2877		114.154
268.5	0		3.677		7.30084		13.446		24.3663		40.8513		59.5945		79.5118		98.4136		114.423
269.5	0		3.64252		7.05341		13.7614		24.7139		41.2152		59.8802		79.849		98.5627		114.488
270.5	0		3.88416		7.21381		13.8693		25.1338		41.5598		60.3989		80.2724		98.8826		114.716
271.5	0		4.03424		7.30853		14.0812		25.3723		42.0383		60.7881		80.412		99.2012		115.019
272.5	0		4.0589		7.3371		14.0175		25.6856		42.5533		61.2414		80.7886		99.4422		115.197
273.5	0		4.18726		7.63879		14.2656		25.9818		43.0135		61.6841		81.3171		99.4993		115.496
274.5	0		4.40643		7.79425		14.5407		26.29		43.5214		62.0225		81.5801		99.8277		115.735
275.5	0		4.41882		7.92047		14.8789		26.5502		43.6398		62.2607		81.9316		100.074		115.725
276.5	0		4.49567		7.96088		15.2166		26.8654		43.9254		62.7114		82.4063		100.482		116.054
277.5	0		4.38165		7.94739		15.385		27.0757		44.2508		62.9151		82.4082		100.64		116.001
278.5	0		4.56702		8.38806		15.6049		27.2609		44.6707		63.59		82.7916		100.688		116.201
279.5
280.5
281.5
282.5	0		4.97815		8.45618		15.7024		26.8947		43.6107		61.6123		79.767		96.7898		111.231
283.5	0		4.75262		8.38043		15.2595		26.5443		43.0787		60.7733		78.6262		94.9827		109.4
284.5	0		4.65088		8.1308		14.9088		26.1238		42.4489		59.6442		77.1788		93.507		107.323
285.5	0		4.47919		7.96222		14.5234		25.7131		41.6332		58.9727		75.8105		91.8926		105.411
286.5	0		4.35345		7.7124		14.2122		25.2751		40.8384		58.0887		74.7314		90.2839		103.585
287.5	0		4.42004		7.75024		14.0909		24.9276		40.2426		57.307		73.5114		89.0593		102.072
288.5	0		4.0722		7.36243		13.8004		24.418		39.5029		56.214		72.4218		87.4181		100.408
289.5	0		4.34967		7.30743		13.6989		24.3206		39.1612		55.7123		71.5322		86.377		98.9541
290.5	0		4.35577		7.11597		13.5524		23.9975		38.7968		55.0671		70.6964		85.2439		97.5482
291.5	0		4.19958		6.78931		13.5126		23.6047		38.137		54.0251		69.6266		83.8891		96.1666
292.5	0		4.47937		6.99866		13.2813		23.5046		37.9531		53.7044		68.9745		83.1237		94.9854
293.5	0		4.18506		7.11853		13.3086		23.1353		37.3939		52.9354		68.137		82.0623		93.8494
294.5	0		3.93481		6.85455		12.9741		22.7794		37.0038		52.1852		67.063		80.6267		92.4097
295.5	0		3.93793		6.51678		12.422		22.3903		36.6658		51.436		66.1694		79.6076		91.0018
296.5	0		3.86517		6.43439		12.3339		22.1285		35.982		50.5527		65.2683		78.5013		89.8673
297.5	0		3.97449		6.57294		12.3636		22.149		35.6337		50.1594		64.5627		77.7864		88.8423
298.5	0		3.97913		6.64148		12.1678		21.8408		35.0226		49.6939		63.9913		76.9695		87.6776
299.5	0		3.63696		6.46014		11.8483		21.3325		34.4908		49.1094		62.904		75.8453		86.6318
300.5	0		3.59766		6.21576		11.6357		20.8196		33.9377		48.3655		62.1965		74.7394		85.5999
301.5	0		3.66437		6.38281		11.6879		20.757		33.6626		47.9601		61.864		74.1389		84.5768
302.5	0		3.68329		6.44086		11.5212		20.5753		33.3416		47.5402		61.1218		73.293		83.9206
303.5	0		3.59082		6.26514		11.6832		20.6258		33.0757		47.1547		60.4721		72.4558		82.9623
304.5	0		3.68665		6.23218		11.2805		20.2511		32.8492		46.6883		59.6981		71.7609		82.0496
305.5	0		3.48468		6.0658		11.0692		20.0497		32.4525		45.9136		59.0148		70.7544		80.9098
306.5	0		3.11865		5.67596		10.8654		19.7327		31.6949		44.9359		58.0875		69.6583		79.7097
307.5	0		3.06073		5.73627		10.6691		19.6109		31.479		44.5593		57.2817		68.971		78.8632
308.5	0		2.79395		5.65442		10.3045		19.2116		31.1356		43.8868		56.7972		68.1361		77.7885
309.5	0		2.93256		5.29803		10.3939		18.988		30.7477		43.5002		56.2047		67.5425		77.0024
310.5	0		2.97919		5.40479		10.2444		18.8094		30.3593		43.0765		55.4507		66.6616		76.223
311.5	0		3.20398		5.46057		10.2556		18.8258		30.2783		42.7626		55.0302		66.2499		75.4073
312.5	0		3.07843		5.24542		10.2493		18.6406		30.0281		42.3708		54.6254		65.5227		74.4881
313.5	0		2.89703		5.28003		9.88208		18.3593		29.9277		41.9083		54.1666		64.9705		73.9103
314.5	0		2.80817		4.97729		9.70685		18.1374		29.3096		41.3994		53.3767		64.4179		73.0016
315.5	0		3.04297		5.21509		9.87793		17.9873		29.3282		41.2548		52.7689		63.7515		72.4567
316.5	0		2.71216		5.14014		9.81525		17.7628		29.2592		40.654		52.3456		62.9968		71.6754
317.5	0		2.6496		5.05524		9.96844		17.3971		28.9975		40.4197		51.9611		62.5568		71.1707
318.5	0		2.72058		4.98492		9.81549		17.3251		28.6234		40.0116		51.3479		61.985		70.517
319.5	0		2.67816		4.99146		9.68933		17.2066		28.2962		39.7805		50.9388		61.3994		70.005
320.5	0		2.84979		4.96472		9.70343		17.1907		28.2144		39.5218		50.4743		60.8865		69.1662
321.5	0		2.91785		5.11768		9.83466		17.0577		27.6765		38.9875		50.0452		60.2854		68.7404
322.5	0		2.87921		5.24866		9.72009		16.9028		27.4337		38.6743		49.6023		59.7916		68.1053
323.5	0		2.84424		5.20905		9.76178		17.0828		27.3908		38.5496		49.2885		59.4026		67.6656
324.5	0		2.72333		4.89789		9.41656		16.5839		26.8011		37.91		48.5176		58.6065		67.0046
325.5	0		2.81598		5.02417		9.34229		16.491		26.7509		37.7623		48.1673		58.1254		66.1846
326.5	0		2.7641		5.15704		9.35736		16.129		26.4468		37.4574		47.6927		57.6912		65.7682
327.5	0		2.8316		5.03265		9.19562		16.2852		26.3456		36.7972		47.2641		56.8375		65.1394
328.5	0		2.62848		5.12933		9.06158		16.1187		25.9233		36.3336		46.8083		56.3052		64.6883
329.5	0		2.63312		4.88989		8.91431		15.8198		25.5837		36.0736		46.3911		55.7474		63.7884
330.5	0		2.48096		4.60358		8.71912		15.8258		25.1343		35.8452		45.8407		55.147		63.2416
331.5	0		2.52319		4.58728		8.60431		15.6171		25.0449		35.6733		45.4276		54.8113		62.919
332.5	0		2.40192		4.55609		8.52075		15.4274		24.974		35.1603		45.0896		54.3733		62.17
333.5	0		2.33276		4.40027		8.36005		15.1129		24.6088		34.9084		44.7567		53.8328		61.6124
334.5	0		2.68494		4.57941		8.53955		15.2684		24.6627		34.821		44.3489		53.5621		61.3703
335.5	0		2.48407		4.59192		8.37347		15.1257		24.1629		34.2184		43.7686		52.7787		60.7211
336.5	0		2.58411		4.55353		8.35669		15.0678		24.0115		33.9143		43.4659		52.1946		60.3726
337.5	0		2.69696		4.67072		8.41229		15.0028		24.1167		33.8722		43.3389		51.9478		59.8668
338.5	0		2.37872		4.36591		8.24762		14.6694		23.8033		33.5036		43.0433		51.5014		59.2863
339.5	0		2.36896		4.35156		8.10126		14.5038		23.4763		33.1557		42.5072		51.0947		58.5918
340.5	0		2.56635		4.36005		8.19879		14.4594		23.2191		33.1722		42.0381		50.653		58.0245
341.5	0		2.4635		4.38831		7.95392		14.3413		22.9659		32.5339		41.8612		50.24		57.6723
342.5	0		2.54877		4.7099		7.91669		14.2477		22.9229		32.2996		41.8137		49.8375		57.2926
343.5	0		2.58307		4.58148		7.90607		14.108		23.0648		32.3278		41.4977		49.517		57.0352
344.5	0		2.58942		4.69037		7.87543		14.265		22.8035		31.8453		41.2024		49.2382		56.7921
345.5	0		2.4126		4.42841		7.79645		14.1347		22.5981		31.7155		40.9325		48.774		56.1149
346.5	0		2.45746		4.40894		7.76923		13.8981		22.467		31.5126		40.5882		48.2706		55.775
347.5	0		2.32336		4.22986		7.62543		13.7652		22.3445		31.3382		40.0658		47.9297		55.342
348.5	0		2.31818		4.12689		7.4043		13.5104		22.0264		31.1069		39.7903		47.4731		54.9769
349.5	0		2.40674		4.19366		7.41809		13.5665		21.8942		30.761		39.4548		47.0513		54.3889
350.5	0		2.1416		3.95258		7.20593		13.1848		21.5041		30.2565		38.868		46.5317		53.7769
351.5	0		2.35907		4.06305		7.31567		13.1221		21.3123		30.1867		38.9158		46.4758		53.5857
352.5	0		2.25464		3.81702		7.34351		13.1024		21.3558		29.8256		38.5704		46.1118		53.0444
353.5	0		2.22888		3.8443		7.32654		13.0986		21.2603		29.554		38.4205		45.7994		52.6137
354.5	0		1.88928		3.81323		7.04657		12.8104		21.0174		29.3288		37.8555		45.4256		52.442
355.5	0		1.87744		3.86523		7.2381		13.03		20.83		29.3127		37.4247		45.0239		52.0723
356.5	0		1.95282		3.75018		7.08826		13.1222		20.7607		29.0246		37.3831		44.8121		51.4635
357.5	0		1.78839		3.76398		6.94757		12.8047		20.3446		28.6059		37.1694		44.2934		51.1163
358.5	0		1.6438		3.68311		6.7934		12.6592		20.144		28.3564		36.9289		43.9236		50.959
359.5	0		1.78058		3.6673		6.75543		12.4111		20.0114		28.1116		36.5801		43.5988		50.4815
360.5	0		1.79272		3.7171		6.70642		12.5045		19.9869		28.0514		36.5784		43.3046		50.2354
361.5	0		1.72491		3.82263		6.76868		12.3859		19.905		27.9921		36.4519		43.0847		49.877
362.5	0		1.45068		3.55078		6.40314		12.0367		19.6006		27.3839		35.9636		42.5933		49.0886
363.5	0		1.49176		3.69208		6.45026		12.0784		19.4589		27.201		35.6725		42.2275		48.7733
364.5	0		1.51697		3.51111		6.33765		11.8357		19.3942		26.8745		35.3953		42.2092		48.4363
365.5	0		1.43945		3.31342		6.1524		11.723		19.3171		26.7003		35.2258		41.8065		48.1896
366.5	0		1.4646		3.18872		6.12561		11.5319		18.9124		26.3428		34.6636		41.4669		47.7868
367.5	0		1.62866		3.10406		6.32245		11.5126		18.7385		26.3044		34.5892		41.3044		47.5626
368.5	0		1.71973		3.19452		6.23572		11.461		18.5998		26.0694		34.2986		40.9171		47.3453
369.5	0		1.74554		3.29309		6.39886		11.3022		18.7429		25.978		34.2366		40.9493		47.082
370.5	0		1.59399		3.17926		6.32074		11.3209		18.5914		25.9359		33.9244		40.433		46.6296
371.5	0		1.69958		3.30951		5.9953		11.2288		18.5025		25.955		33.5681		39.9781		46.3115
372.5	0		1.7135		3.37701		6.41107		11.1848		18.4581		25.8418		33.6899		39.8999		46.4218
373.5	0		1.65161		3.56287		6.39178		11.1744		18.3906		25.5832		33.5083		39.8797		46.0825
374.5	0		1.37549		3.42639		6.26123		11.0245		18.1984		25.1924		33.0818		39.4589		45.5218
375.5	0		1.58258		3.43994		6.13837		11.0145		18.2148		25.3246		32.8853		39.2327		45.2444
376.5	0		1.70221		3.26422		6.11029		10.9441		17.9254		25.2845		32.6185		38.947		45.0117
377.5	0		1.79901		3.35742		6.12476		10.8411		18.0567		25.1424		32.6038		38.8577		44.9988
378.5	0		1.66003		3.31897		5.98132		10.8333		17.725		24.6486		32.2849		38.5622		44.5328
379.5	0		1.79895		3.21326		5.96185		10.9114		17.7875		24.5482		32.2391		38.4182		44.3185
380.5	0		1.58142		3.26648		5.83014		10.9809		17.7637		24.4868		32.1116		38.1172		44.191
381.5	0		1.22406		3.01276		5.6156		10.7359		17.5129		24.1226		31.6263		37.6077		43.6024
382.5	0		1.39319		3.07513		5.76703		10.5411		17.4009		23.9376		31.5923		37.5414		43.0421
383.5	0		1.7923		3.29535		5.95612		10.6722		17.4039		24.0393		31.4457		37.535		42.9582
384.5	0		1.72089		3.32245		5.84186		10.6818		17.3536		23.8601		31.3147		37.2917		42.9347
385.5	0		1.60419		3.18866		5.81403		10.6172		17.3262		23.6259		31.2061		36.9812		43.0359
386.5	0		1.78729		3.38318		5.91827		10.5801		17.1365		23.5818		31.0402		36.7736		42.7952
387.5	0		1.86035		3.35907		5.9361		10.7475		17.243		23.4761		30.9181		36.6873		42.5069
388.5	0		1.63098		3.60187		5.89844		10.7858		16.9822		23.477		30.6999		36.3733		42.088
389.5	0		1.76898		3.78644		5.87585		10.9123		16.9169		23.3461		30.4444		36.3715		41.9291
390.5	0		1.59143		3.11102		5.58344		10.325		16.6093		23.0911		29.9453		35.731		41.346
391.5	0		1.5672		3.13385		5.55096		10.2991		16.5763		22.7791		29.8004		35.5334		41.209
392.5	0		1.58704		3.27612		5.61426		10.353		16.5331		22.8059		29.9255		35.3816		41.0734
393.5	0		1.44025		3.03424		5.46954		9.88165		16.2023		22.4102		29.66		35.1895		40.6808
394.5	0		1.29327		2.90619		5.17676		9.85498		15.9083		22.3458		29.4403		34.7392		40.2122
395.5	0		1.5249		3.11566		5.47485		10.0148		16.1252		22.2377		29.3265		34.8468		40.0809
396.5	0		1.73419		3.25134		5.40338		10.1488		16.1243		22.343		29.2438		34.6778		40.0349
397.5	0		1.47961		3.38068		5.49426		10.1026		15.9493		22.2075		29.1872		34.5529		39.962
398.5	0		1.38434		3.19165		5.3714		10.025		15.8915		22.073		28.8505		34.4784		39.7036
399.5	0		1.23248		2.9519		5.34381		9.81927		15.443		21.8456		28.3934		33.8873		39.3969
400.5	0		1.47559		3.08624		5.47168		9.91302		15.4656		21.8948		28.6129		33.6663		39.1963
401.5	0		1.60681		3.23895		5.31488		9.7337		15.4955		21.7218		28.488		33.5784		38.9904
402.5	0		1.73865		3.11127		5.55396		9.80566		15.3279		21.7653		28.39		33.4985		38.8291
403.5	0		1.60754		2.98438		5.68829		9.72919		15.3094		21.5928		27.9176		33.0323		38.4028
404.5	0		1.8277		3.18243		5.65326		9.86902		15.3529		21.605		28.1855		32.9641		38.3866
405.5	0		1.56061		2.93262		5.47461		9.58667		15.1598		21.2943		27.803		32.8038		38.1592
406.5	0		1.46606		2.98792		5.42737		9.54077		14.9827		21.1764		27.6693		32.5392		37.7427
407.5	0		1.56384		3.20508		5.7547		9.56604		15.0541		21.1096		27.5263		32.6575		37.9082
408.5	0		1.53394		3.28839		5.68744		9.56573		14.7877		21.1048		27.3901		32.324		37.812
409.5	0		1.28357		3.03699		5.4259		9.41278		14.4382		20.7454		26.9883		32.0928		37.512
410.5	0		1.42328		3.08215		5.52179		9.70374		14.4017		20.6562		27.168		32.0797		37.3236
411.5	0		1.44263		3.13055		5.58551		9.46631		14.5298		20.5418		26.9977		31.6329		36.8618
412.5	0		1.36902		2.81464		5.10956		9.24799		14.2888		20.2335		26.4678		31.447		36.4478
413.5	0		1.28644		2.95209		5.41541		9.10388		14.1838		19.9864		26.4017		31.6817		36.1624
414.5	0		1.35809		2.89362		5.43463		9.34601		14.3658		20.3608		26.3922		31.4012		36.2378
415.5	0		0.990234		2.63306		5.07477		8.97949		14.1386		20.0356		26.227		31.0516		35.7246
416.5	0		0.978821		2.54663		4.86609		8.8335		14.1525		19.6642		25.8783		30.9995		35.3389
417.5	0		1.14667		2.61145		4.90088		9.09656		14.1597		19.5145		25.9549		30.9296		35.3734
418.5	0		1.06415		2.58929		5.00958		8.97192		14.1764		19.8123		25.8787		30.7806		35.3173
419.5	0		0.966125		2.45135		5.12628		8.82739		14.0101		19.6533		25.9509		30.5409		35.1707
420.5	0		0.888367		2.2984		5.07343		8.4519		13.958		19.2085		25.6207		30.246		34.8993
421.5	0		1.08466		2.37952		4.89258		8.70764		14.1783		19.1599		25.4805		30.2098		34.9092
422.5	0		1.11261		2.45331		4.97168		8.83777		14.2553		19.405		25.6786		30.1888		34.8819
423.5	0		1.44751		2.4928		5.31085		8.95825		14.3307		19.4673		25.8408		30.1875		34.9899
424.5	0		1.24176		2.47766		4.98083		8.79828		13.9279		19.2001		25.5934		29.8962		34.6418
425.5	0		1.20483		2.44867		4.93225		8.508		13.8351		19.0368		25.3891		29.7112		34.4329
426.5	0		0.983826		2.32214		4.58722		8.29266		13.523		18.794		24.9538		29.2239		33.9799
427.5	0		0.882507		2.26379		4.54279		8.18347		13.4268		18.3834		24.6554		28.9008		33.8326
428.5	0		0.752075		2.02771		4.33276		7.94019		13.2029		18.2568		24.2723		28.649		33.4748
429.5	0		1.12036		2.45026		4.474		8.26483		13.5546		18.5526		24.4137		28.7719		33.6686
430.5	0		0.813599		2.1861		4.56232		8.33881		13.3269		18.4161		24.2299		28.4721		33.3918
431.5	0		0.975647		2.26013		4.53992		8.10754		13.14		18.1313		24.2045		28.2631		33.0913
432.5	0		1.02094		2.38062		4.61676		8.1134		13.2054		18.2392		24.2518		28.2163		32.9779
433.5	0		0.977295		2.0296		4.42078		8.2536		12.9179		18.1605		24.1789		28.0151		32.9059
434.5	0		1.0603		2.41156		4.35461		8.32147		13.0172		17.9863		23.7669		28.0152		32.8633
435.5	0		0.685669		2.27448		4.4198		8.06537		13.0134		18.0468		23.4874		27.9249		32.5184
436.5	0		1.14392		2.27374		4.53491		8.15039		13.0376		17.9885		23.5828		28.0407		32.3575
437.5	0		1.01691		2.22192		4.26849		8.24182		13.0336		17.8428		23.4261		27.796		32.2855
438.5	0		1.39484		2.35211		4.44092		8.40881		13.0765		18.0091		23.2308		27.7035		32.2153
439.5	0		1.22534		2.15448		4.6095		8.13544		12.8727		17.8246		22.8934		27.4799		32.0349
440.5	0		1.18677		2.09076		4.3429		8.20984		12.8297		17.8956		22.9269		27.4145		31.7961
441.5	0		1.34296		2.27435		4.46393		8.11877		12.79		17.9172		22.9725		27.4199		31.9799
442.5	0		1.20282		2.3407		4.35486		7.9837		12.7587		17.5078		22.6777		27.3135		31.6924
443.5	0		1.40918		2.32947		4.34265		7.88391		12.7531		17.5441		22.6805		27.1122		31.5819
444.5	0		1.27753		2.10858		4.24438		7.85376		12.7491		17.4731		22.4836		26.8934		31.4366
445.5	0		1.38379		2.25873		4.28046		7.94958		12.5866		17.5258		22.5576		26.9448		31.4465
446.5	0		1.19104		2.2572		4.32587		8.07312		12.6474		17.4739		22.5563		26.9297		31.1556
447.5	0		1.1181		2.15485		4.31195		7.74164		12.53		17.2874		22.3914		26.6281		30.8829
448.5	0		1.20789		2.16913		4.17474		7.8645		12.5035		17.2854		22.2319		26.6429		30.9292
449.5	0		1.21356		2.43799		4.21936		8.17218		12.4717		17.3126		22.4965		26.4894		30.7416
450.5	0		1.29834		2.48157		4.06146		7.98834		12.2535		17.114		22.1274		26.2101		30.3643
451.5	0		1.1958		2.41626		3.98022		7.75037		12.2949		17.0892		22.0707		26.2156		30.5463
452.5	0		1.30273		2.56964		3.96576		7.59949		12.2564		16.9866		22.0096		26.0831		30.2893
453.5	0		1.21094		2.65417		3.95386		7.68585		12.299		16.8929		21.79		25.9381		30.1121
454.5	0		1.10059		2.48047		3.85468		7.72656		12.1374		16.7411		21.6173		25.6086		29.9736
455.5	0		1.01245		2.38928		3.68445		7.44934		11.8788		16.5002		21.6113		25.5402		29.7041
456.5	0		1.03271		2.50244		3.84003		7.36523		11.8088		16.3463		21.2934		25.4847		29.6127
457.5	0		1.07214		2.42743		4.14142		7.37537		11.8016		16.4163		21.3224		25.4011		29.504
458.5	0		1.31519		2.4436		4.18365		7.4574		12.0287		16.467		21.33		25.5172		29.5339
459.5	0		0.930054		2.19366		3.76874		6.90955		11.688		15.8458		20.9913		24.9734		29.0429
460.5	0		0.944458		2.1095		3.76111		7.19574		11.572		15.9252		20.884		24.7953		29.0306
461.5	0		0.774414		1.94727		3.65735		7.0249		11.3832		15.7613		20.7209		24.8227		28.8113
462.5	0		0.705139		2.06036		3.72217		7.1889		11.337		15.7453		20.7292		24.8488		28.9141
463.5	0		0.816345		2.07416		3.60138		7.10907		11.1129		15.6368		20.6337		24.7223		28.6409
464.5	0		0.770996		2.06976		3.48865		7.12799		10.7913		15.8079		20.5251		24.581		28.5778
465.5	0		0.97821		2.0661		3.72284		7.0415		10.8743		15.7896		20.6075		24.6041		28.5333
466.5	0		0.799622		2.28064		3.64862		6.9104		10.9486		15.7894		20.5396		24.435		28.3099
467.5	0		0.550659		1.93823		3.26526		6.80481		10.7381		15.6168		20.3273		24.2446		28.0377
468.5	0		0.679565		2.00055		3.39612		6.99738		10.7748		15.7523		20.2634		24.3079		27.9094
469.5	0		0.65271		2.04498		3.39105		7.06769		10.9091		15.5772		20.1418		24.0903		27.7961
470.5	0		0.721008		2.11774		3.40924		6.91919		11.0041		15.5793		20.0364		23.9911		27.8967
471.5	0		0.898132		1.90125		3.38739		6.99084		10.7754		15.4564		20.0283		23.7487		27.9362
472.5	0		0.779724		1.93616		3.47668		6.66632		10.7849		14.9688		19.6678		23.5856		27.4796
473.5	0		1.02069		1.92072		3.86298		6.95544		10.8237		15.1096		19.7787		23.6306		27.6472
474.5	0		1.0166		2.1275		3.93054		7.11652		11.0435		15.2788		19.9348		23.6685		27.6799
475.5	0		0.946533		1.94397		3.71783		6.97101		10.9788		14.9939		19.8774		23.3676		27.4372
476.5	0		0.793701		1.97913		3.53442		6.90479		10.7227		14.8336		19.4211		22.9982		27.0533
477.5	0		0.970581		2.14551		3.82922		6.99609		10.7378		15.0873		19.4377		23.1517		27.0792
478.5	0		0.949585		2.06		3.64117		6.68542		10.5538		14.9257		19.3825		22.7463		26.6265
479.5	0		1.00305		1.80664		3.45483		6.70093		10.2787		14.8206		19.2958		22.5567		26.4509
480.5	0		0.728333		1.77795		3.25342		6.4361		10.1536		14.5469		18.9263		22.2593		26.3004
481.5	0		0.898071		1.93976		3.51776		6.73254		10.5452		14.6828		19.1076		22.5236		26.4606
482.5	0		0.933411		2.10687		3.47278		6.59052		10.4603		14.4769		18.9219		22.624		26.6403
483.5	0		0.796936		1.96021		3.46924		6.61499		10.2145		14.4119		19.0614		22.4036		26.403
484.5	0		0.543091		1.80573		3.53638		6.68433		9.93823		14.2122		18.8401		22.1961		26.0782
485.5	0		0.9776		1.92285		3.43066		6.67163		10.204		14.4031		19.1736		22.2916		26.2488
486.5	0		0.685852		2.01868		3.18054		6.54095		9.66754		14.1694		18.8773		21.9894		25.9166
487.5	0		0.712219		2.21979		3.49017		6.58264		9.92633		14.1829		18.8777		22.1113		26.0464
488.5	0		0.916199		2.30499		3.66479		6.77399		9.98889		14.3301		19.0844		22.0314		25.8977
489.5	0		0.642578		2.11273		3.49054		6.56024		9.86047		14.1028		18.8298		22.0119		25.5696
490.5	0		1.01398		2.25531		3.742		6.68591		9.93665		14.1846		18.9919		21.8898		25.6706
491.5	0		1.14886		2.23132		3.54877		6.30585		9.95477		13.917		18.8629		21.6626		25.5565
492.5	0		1.1355		2.3064		3.63977		6.38123		9.82776		13.9648		18.6379		21.4132		25.5182
493.5	0		0.9151		2.10352		3.45477		6.07416		9.68365		13.9171		18.2958		21.2826		25.3549
494.5	0		0.74646		2.03143		3.23846		5.75867		9.58942		13.864		18.0936		21.1088		25.2112
495.5	0		0.647766		2.05011		3.16162		6.07397		9.52051		13.7455		18.1168		21.0584		25.1381
496.5	0		0.442322		1.88678		3.11115		5.94391		9.44739		13.6754		17.9194		20.7617		24.905
497.5	0		0.67157		2.03149		3.27319		6.23248		9.84723		13.5423		18.0549		21.0261		25.0573
498.5	0		0.818481		2.31866		3.37195		6.43842		10.1272		13.8679		18.3146		21.3653		25.0673
499.5	0		0.744812		1.94904		3.20648		6.06738		9.83807		13.485		17.9971		21.1586		24.7605
500.5	0		0.505737		2.26147		2.99139		6.09973		9.4729		13.5966		17.9808		21.025		24.6257
501.5	0		0.381104		1.98322		2.65106		6.09625		9.46545		13.3572		17.7072		20.7651		24.3859
502.5	0		0.454712		1.72784		2.61597		5.95209		9.25604		13.2425		17.5681		20.5692		24.3278
503.5	0		0.460022		1.64374		2.65833		5.93457		9.22327		13.2548		17.4768		20.3909		24.1016
504.5	0		0.57019		1.87225		2.99115		5.93341		9.21051		13.2443		17.4649		20.338		24.2681
505.5	0		0.717651		2.08441		3.20789		5.86035		9.32916		13.3434		17.4344		20.5366		24.2863
506.5	0		0.927673		1.9624		3.31445		6.2356		9.47382		13.4382		17.4466		20.5995		24.5646
507.5	0		0.878662		1.849		3.09106		6.15076		9.58093		13.4324		17.4599		20.5822		24.3091
508.5	0		0.825684		2.01074		3.17834		6.07916		9.3692		13.4286		17.4924		20.3503		24.2818
509.5	0		0.819641		1.96558		3.0329		6.03729		9.23065		13.4196		17.3997		20.242		24.0919
510.5	0		0.604248		1.88452		2.97546		5.99652		9.03601		13.0385		17.1599		20.0933		23.8258
511.5	0		0.428345		1.71234		2.85089		5.91541		9.1181		13.0021		17.0201		19.7662		23.7894
512.5	0		0.656311		1.91119		3.04034		6.00195		9.44177		13.1419		17.1815		19.8799		23.795
513.5	0		0.660217		1.74365		2.91016		5.74927		9.30353		12.8983		17.0587		19.6617		23.6995
514.5	0		0.672424		1.89459		2.99634		5.97589		9.15692		12.8305		17.0436		19.7767		23.5696
515.5	0		0.471741		1.97229		2.89618		5.80109		9.30438		12.9978		16.896		19.6117		23.2551
516.5	0		0.554626		1.6076		2.93054		5.73877		9.14648		12.9195		16.493		19.6183		22.9377
517.5	0		0.531738		1.53888		2.85797		5.68536		8.95038		12.8143		16.4891		19.5217		22.7579
518.5	0		0.437683		1.51837		2.84015		5.72626		8.88556		12.6495		16.3691		19.4394		22.7042
519.5	0		0.515686		1.68323		2.76483		5.83539		8.83856		12.6537		16.4714		19.2469		22.6215
520.5	0		0.484741		1.63403		2.66284		5.61774		8.82245		12.4968		16.3828		19.1415		22.527
521.5	0		0.332092		1.56348		2.62476		5.5943		8.77319		12.6565		16.4296		19.0739		22.4601
522.5	0		0.479614		1.52295		2.69708		5.67242		8.67255		12.6627		16.285		18.8808		22.3032
523.5	0		0.576355		1.5929		2.78168		5.65875		8.97803		12.7335		16.2651		18.9429		22.6152
524.5	0		0.696899		1.69507		2.84851		5.65698		9.06537		12.5546		16.2202		18.8127		22.292
525.5	0		0.785828		1.54578		2.92499		5.67554		8.86157		12.314		16.3608		18.7142		22.3944
526.5	0		0.910889		1.49622		2.81897		5.45093		8.77356		12.3626		16.1526		18.5195		22.1234
527.5	0		0.699341		1.27905		2.71112		5.28339		8.57416		12.2974		15.7211		18.2863		22.0572
528.5	0		0.752869		1.53961		2.71228		5.38519		8.47614		12.2689		15.8544		18.2823		22.1163
529.5	0		0.549988		1.35443		2.69897		5.28717		8.42413		12.0146		15.9279		18.2598		21.8621
530.5	0		0.479919		1.31952		2.55396		5.40063		8.15942		12.0295		15.7303		18.207		21.7652
531.5	0		0.32074		1.32275		2.17188		5.31726		8.01746		11.8668		15.6448		17.9647		21.5213
532.5	0		0.499756		1.31427		2.46228		5.45801		8.00616		11.939		15.4921		18.1129		21.7518
533.5	0		0.489441		1.10199		2.56775		5.35266		7.95129		11.7373		15.3895		17.7083		21.5534
534.5	0		0.618164		1.17517		2.68738		5.45355		7.87958		11.9217		15.6126		17.8333		21.6257
535.5	0		0.660461		1.11414		2.33905		5.48535		7.94043		11.806		15.4028		17.8983		21.391
536.5	0		0.667175		1.05511		2.3208		5.07538		7.76862		11.6274		15.4		17.6981		21.311
537.5	0		0.447754		1.07294		2.38879		5.23047		7.86444		11.6945		15.2542		17.5668		21.2466
538.5	0		0.682861		1.17041		2.35614		5.4165		7.79736		11.5832		15.4774		17.6658		21.1044
539.5	0		0.481384		1.01343		2.25604		5.37567		7.62915		11.3773		15.1123		17.261		20.6785
540.5	0		0.683228		0.99054		2.27576		5.33887		7.34296		11.2438		14.8682		17.2047		20.8348
541.5	0		0.921997		1.27075		2.46661		5.24487		7.82166		11.4049		14.9478		17.5995		21.0042
542.5	0		0.877441		1.39618		2.44409		5.19391		7.62769		11.2484		14.838		17.5863		20.7225
543.5	0		0.99707		1.77173		2.60809		5.34442		7.92432		11.4877		14.8265		17.6169		20.931
544.5	0		0.790039		1.52368		2.21002		5.24866		7.78223		11.2936		14.7444		17.5099		20.7457
545.5	0		0.534241		1.12848		2.18628		5.13483		7.51721		10.8948		14.67		17.3188		20.4381
546.5	0		0.587769		1.08795		2.34351		5.13379		7.68774		10.9373		14.6049		17.4324		20.8207
547.5	0		0.578125		1.19379		2.41425		5.16895		7.77155		10.834		15.0093		17.4932		20.686
548.5	0		0.716492		1.2301		2.35803		5.28406		7.54126		10.7919		14.782		17.3971		20.7417
549.5	0		0.773132		1.42584		2.26276		5.20776		7.70428		10.7903		14.7143		17.2401		20.5269
550.5	0		0.830322		1.5224		2.1958		5.40839		7.8844		10.9485		14.7648		17.3318		20.5432
551.5	0		1.04974		1.76892		2.35211		5.30396		7.88916		10.8217		14.7232		17.1021		20.6
552.5	0		0.985535		1.50317		2.49976		5.17578		7.64478		10.8795		14.7088		17.1893		20.5409
553.5	0		1.06793		1.54523		2.45093		5.3175		7.38751		10.8857		14.8638		17.0367		20.4288
554.5	0		0.79303		1.56525		2.21021		4.95642		7.28894		10.7704		14.3192		16.8577		19.988
555.5	0		0.779053		1.50653		2.2207		4.86987		7.5213		10.727		14.3153		16.6703		19.8508
556.5	0		1.02557		1.56018		2.23828		4.97113		7.49603		10.8615		14.4415		17.028		19.9759
557.5	0		1.15479		1.65326		2.26483		5.22772		7.53027		11.0796		14.3686		17.0817		20.0227
558.5	0		1.00043		1.78943		2.45941		5.30383		7.6908		11.0629		14.5891		17.0283		20.0374
559.5	0		1.18134		1.54303		2.57416		5.19214		7.51532		10.768		14.4131		16.8479		19.5757
560.5	0		0.985657		1.56647		2.58215		5.08368		7.60919		10.8704		14.456		16.6943		19.6277
561.5	0		0.975098		1.64862		2.427		5.20294		7.71991		10.9116		14.4468		16.6699		19.894
562.5	0		1.06586		1.24921		2.28143		4.92487		7.64093		10.7599		14.2887		16.7306		19.5393
563.5	0		1.01166		1.18262		2.40881		4.69629		7.54608		10.7578		14.2166		16.6609		19.5063
564.5	0		0.962402		1.11023		2.07471		4.59698		7.46075		10.5479		13.8547		16.4292		19.5263
565.5	0		0.757324		0.919678		2.18823		4.64844		7.21588		10.5804		13.7004		16.2589		19.4086
566.5	0		0.707581		0.733276		2.09058		4.39014		7.10474		10.4777		13.6763		16.1008		19.2669
567.5	0		0.585083		0.787476		2.078		4.58063		7.38873		10.5487		13.9039		15.9492		19.4056
568.5	0		0.709534		0.936157		2.16956		4.53491		7.23474		10.5629		13.5583		15.7286		19.0807
569.5	0		0.814636		1.11426		2.1521		4.67371		7.3526		10.6697		13.7178		16.0096		19.0842
570.5	0		0.726746		0.932068		1.90601		4.53265		7.25336		10.4097		13.5385		15.8943		19.074
571.5	0		0.522766		0.843811		1.88007		4.61865		7.23157		10.3813		13.6471		15.8422		18.8419
572.5	0		0.634949		0.667542		1.90247		4.48706		6.91235		10.3274		13.3564		15.545		18.8609
573.5	0		0.744202		0.881958		1.98163		4.75836		7.07098		10.3121		13.4291		15.5701		18.868
574.5	0		0.614624		0.85614		1.953		4.71082		7.18677		10.2773		13.2971		15.4244		18.8667
575.5	0		0.651489		0.908081		1.7204		4.77454		7.18384		10.1561		13.475		15.3486		18.9117
576.5	0		0.71106		1.05524		1.72064		4.68781		7.31329		10.0331		13.0917		15.4419		18.8338
577.5	0		0.855103		1.2464		1.90448		4.61517		7.31024		10.1542		13.0833		15.5736		18.7701
578.5	0		0.625793		1.14319		1.77686		4.67822		6.91925		9.87988		12.8626		15.4927		18.834
579.5	0		0.910278		1.29413		2.10138		4.56677		7.12109		10.0234		13.0461		15.5567		18.7025
580.5	0		0.70166		1.29022		1.98248		4.48621		7.08441		10.1544		13.0314		15.3314		18.6242
581.5	0		0.721497		0.987427		1.71265		4.32642		6.87628		9.74042		12.8973		15.2337		18.3682
582.5	0		0.541321		1.1189		1.67719		4.10883		6.77197		9.62891		12.8987		15.0497		18.2773
583.5	0		0.68512		1.20691		1.76068		4.48169		6.93726		9.62384		12.794		14.9166		18.2745
584.5	0		0.511963		1.19659		1.7691		4.5437		6.85962		9.67096		12.874		14.7448		17.986
585.5	0		0.478577		1.18597		1.72827		4.31604		6.70563		9.54956		12.7181		14.7163		17.868
586.5	0		0.765503		1.17188		1.755		4.46576		6.88489		9.59979		13.0576		14.8372		18.0782
587.5	0		0.667053		1.36987		1.81927		4.41461		6.66888		9.89764		12.7076		14.6605		17.9648
588.5	0		1.02655		1.32886		1.95245		4.65399		6.99103		9.8194		12.9984		14.8786		18.2261
589.5	0		1.12549		1.49426		2.0274		4.63855		7.1189		9.80603		13.059		14.7129		18.2418
590.5	0		0.648682		1.13348		1.71417		4.36951		6.70599		9.5769		12.555		14.5745		17.7906
591.5	0		0.687805		1.25378		1.698		4.27307		6.42755		9.50494		12.2833		14.533		17.8857
592.5	0		0.6427		1.35632		1.88031		4.54785		6.46307		9.85553		12.5953		14.4847		17.8571
593.5	0		0.413147		1.24469		1.85052		4.18243		6.24951		9.46252		12.4038		14.3011		17.7642
594.5	0		0.294434		0.903137		1.89362		4.1922		6.28406		9.15002		12.2747		14.1074		17.5804
595.5	0		0.311462		1.03125		1.65375		4.18707		6.19598		9.03198		12.3126		14.137		17.494
596.5	0		0.333252		0.901611		1.60535		4.16901		6.40002		9.17133		12.4001		14.1369		17.4252
597.5	0		0.160034		0.493347		1.17804		4.07562		6.08887		8.86359		12.1353		13.8524		17.1282
598.5	0		0.187317		0.877258		1.2345		4.11047		6.17493		9.14008		12.0609		13.9945		17.1606
599.5	0		0.220398		0.709961		1.47406		4.1413		6.30573		9.20361		11.9088		14.1987		17.3046
600.5	0		0.123901		0.819519		1.26685		4.03711		6.12885		9.03143		11.6506		13.9117		17.1283
601.5	0		0.281067		0.85376		1.40826		4.24512		6.33258		9.06525		11.7763		13.919		17.1724
602.5	0		0.433167		1.14856		1.45331		4.41443		6.46179		9.2439		11.8265		14.1562		17.2539
603.5	0		0.160278		0.752563		1.22949		4.26001		6.23633		8.84222		11.7469		14.1304		16.8568
604.5	0		0.429016		0.969727		1.39148		4.43262		6.22357		9.03455		11.8422		14.1096		16.8469
605.5	0		0.336548		1.36261		1.47058		4.68884		6.15741		9.08972		11.9583		13.9521		17.0271
606.5	0		0.329285		1.23767		1.64679		4.44507		6.26263		9.0636		11.8945		13.9923		16.9642
607.5	0		0.414551		1.11768		1.59967		4.36432		6.20905		8.94775		11.8718		13.8898		16.7583
608.5	0		0.345154		1.16626		1.4707		4.64899		6.09552		8.8551		12.0306		13.9368		16.9498
609.5	0		0.317444		1.23749		1.21381		4.49939		6.1142		8.89679		11.8497		13.9534		16.9732
610.5	0		0.309082		1.08728		1.07233		4.27411		6.0412		8.67126		11.6537		13.6707		16.7562
611.5	0		0.328857		1.26135		0.985413		4.09039		6.07019		8.60168		11.5426		13.6632		16.5536
612.5	0		0.269592		1.22485		1.18561		4.14124		5.89935		8.48956		11.6349		13.6636		16.4858
613.5	0		0.0648804		1.10187		1.19592		4.10944		5.74915		8.37354		11.6182		13.4567		16.2459
614.5	0		0.0592041		0.996277		1.18365		4.09991		5.77203		8.48688		11.2825		13.3811		16.3536
615.5	0		0.212524		1.06421		1.17188		4.13263		5.93628		8.8291		11.4899		13.3145		16.2381
616.5	0		0.493286		1.21667		1.46979		4.18707		5.87091		8.85394		11.4722		13.2687		16.2668
617.5	0		0.47876		1.39319		1.76154		4.10004		6.06921		8.92969		11.4886		13.3929		16.2341
618.5	0		0.210144		1.27069		1.49976		4.0744		5.90955		8.87006		11.4011		13.3978		16.0845
619.5	0		0.397766		1.40863		1.54156		4.15228		5.91931		8.92047		11.6795		13.3318		16.0105
620.5	0		0.318542		1.39014		1.2478		4.12811		5.75183		8.82996		11.5081		13.0281		16.1068
621.5	0		0.551758		1.41119		1.53992		4.22272		6.23871		8.75934		11.4781		13.2739		16.3073
622.5	0		0.624878		1.54327		1.67609		4.15576		6.23071		8.68732		11.5249		13.4932		16.4009
623.5	0		0.270752		1.39807		1.48376		3.9389		5.97876		8.44452		11.366		13.2618		16.1899
624.5	0		0.22113		1.2301		1.35022		4.2384		5.98492		8.26746		11.1312		13.0963		16.0803
625.5	0		0.381042		1.27588		1.33093		4.06561		5.94641		8.3717		11.0817		12.9638		15.7429
626.5	0		0.480042		1.31464		1.3324		3.99249		5.8609		8.55286		11.2173		13.0219		15.9345
627.5	0		0.618164		1.30859		1.31067		4.53864		6.00049		8.72089		11.1171		13.2064		16.2057
628.5	0		0.495483		1.36749		1.54279		4.41321		6.00055		8.76581		10.9619		13.199		16.268
629.5	0		0.393494		1.26471		1.5481		4.1062		5.98865		8.27661		10.8871		13.1859		16.0867
630.5	0		-0.00708008		0.814758		1.28418		3.66956		5.74969		8.11798		10.6599		12.6708		15.7555
631.5	0		0.246094		0.909607		1.60767		3.78284		5.89624		8.40637		10.8508		12.7382		15.9394
632.5	0		0.0324707		0.9776		1.40149		3.72638		5.78369		8.13177		10.7027		12.6645		15.595
633.5	0		0.0890503		1.1308		1.45331		3.81958		5.74982		7.98303		10.6864		12.8187		15.6581
634.5	0		0.0641479		0.971863		1.35388		3.61102		5.70154		8.12952		10.6178		12.7182		15.7451
635.5	0		-0.0287476		1.0332		1.28906		3.71423		5.79822		8.0481		10.8948		12.5793		15.5747
636.5	0		-0.0386353		0.908936		1.05554		3.51123		5.72278		7.98633		10.7054		12.4949		15.4099
637.5	0		-0.125854		0.733948		0.992615		3.53119		5.71777		7.75079		10.6728		12.5454		15.1851
638.5	0		-0.157837		1.01978		1.11658		3.47253		5.54224		7.82678		10.575		12.597		15.177
639.5	0		0.0391235		1.14569		1.35724		3.8855		5.66931		7.98688		10.7791		12.6053		15.1995
640.5	0		0.152039		1.15344		1.21826		3.80823		5.69385		7.85907		10.6851		12.4874		15.1816
641.5	0		0.00860596		1.03479		1.11584		3.55286		5.3924		7.81805		10.4517		12.3589		14.96
642.5	0		-0.0101929		1.12067		0.926819		3.38208		5.48535		8.01587		10.4428		12.2119		15.08
643.5	0		0.187317		1.28229		1.18005		3.59052		5.74713		8.16418		10.5437		12.4617		15.1343
644.5	0		0.262451		1.37042		1.22162		3.81183		5.5343		8.08624		10.5068		12.4622		15.0329
645.5	0		-0.135315		1.01495		0.917297		3.58704		5.3363		7.85608		10.2861		12.1556		14.8787
646.5	0		-0.328247		0.985413		0.970459		3.42419		5.42493		7.62695		10.2516		12.1561		14.8302
647.5	0		-0.176086		0.82196		1.04901		3.66602		5.37122		7.64587		10.2507		12.1763		14.8219
648.5	0		-0.143127		0.978149		1.00574		3.77533		5.34332		7.63788		10.2664		12.2271		14.9339
649.5	0		-0.0727539		0.92804		1.25226		3.48883		5.35114		7.62646		10.2793		12.3893		14.8406
650.5	0		0.0187378		1.28162		1.18176		3.53473		5.50824		7.71997		10.2667		12.5007		14.8587
651.5	0		-0.0648193		1.18512		1.22327		3.43408		5.59436		7.71283		10.2808		12.3264		14.778
652.5	0		-0.113464		1.0412		1.30927		3.43158		5.62213		7.7019		10.3425		12.1376		14.8405
653.5	0		0.0963135		0.938477		1.16058		3.45715		5.31995		7.47638		10.3136		11.9375		14.6634
654.5	0		0.0237427		0.949158		0.894531		3.34131		5.20099		7.29578		10.1391		11.9166		14.6495
655.5	0		-0.0735474		0.907959		0.849854		3.13623		5.3194		7.09363		10.053		11.9835		14.7036
656.5	0		-0.170959		0.753296		1.06097		2.9931		5.31372		7.57813		9.89832		11.7307		14.6656
657.5	0		-0.20697		0.473328		0.907593		2.93707		5.12317		7.4397		9.72675		11.7524		14.5212
658.5	0		-0.479492		0.233337		0.54126		2.76215		4.92633		7.19263		9.35834		11.4793		14.0029
659.5	0		-0.057373		0.294678		0.786682		2.90448		4.96661		7.1427		9.44135		11.4604		14.3283
660.5	0		-0.0479736		0.607971		1.16119		3.18951		5.10162		7.33746		9.70776		11.7055		14.6074
661.5	0		-0.153809		0.34967		0.726135		3.13879		4.86713		7.00519		9.27673		11.5311		14.094
662.5	0		-0.16449		0.370239		1.07031		3.24316		5.0567		7.12347		9.39001		11.4348		14.1895
663.5	0		-0.126953		0.510132		1.1604		3.20667		4.95978		7.1369		9.46875		11.4464		14.224
664.5	0		0.0111084		0.674133		1.24689		3.15472		4.87744		6.89026		9.37653		11.3492		14.1174
665.5	0		0.207581		0.70929		1.05579		3.1795		4.85492		6.95154		9.60925		11.3553		13.9874
666.5	0		0.199036		0.483276		1.0567		3.1377		4.83838		6.79919		9.56537		11.2412		13.8875
667.5	0		0.017334		0.371155		0.912659		3.13397		4.67737		6.68207		9.14233		11.0735		13.6972
668.5	0		0.0865479		0.448181		0.81604		3.26086		4.89899		6.88281		9.14343		11.1132		13.8915
669.5	0		0.394653		0.751221		1.04431		3.62122		5.0802		6.99139		9.64203		11.1176		14.08
670.5	0		0.0171509		0.711548		0.884766		3.21307		4.81525		7.03448		9.56055		11.221		13.8534
671.5	0		-0.115417		0.577148		0.682922		3.08051		4.75415		7.05981		9.24908		11.0928		13.7411
672.5	0		-0.203064		0.549133		1.02551		3.0152		4.81384		6.90906		9.31329		11.064		13.9196
673.5	0		-0.26355		0.828735		1.00549		3.14331		4.93488		7.00983		9.43433		11.1479		13.9547
674.5	0		-0.251465		0.631104		1.03955		2.98419		4.77197		6.8537		9.22119		10.9394		13.6851
675.5	0		-0.411133		0.744995		0.88855		2.95758		4.56207		6.85852		9.08105		10.665		13.4968
676.5	0		-0.398193		0.910156		1.12329		3.44611		5.03815		7.10785		9.51538		10.8472		13.7689
677.5	0		-0.0706787		0.850342		1.06433		3.24451		4.88342		7.11005		9.42365		10.8168		13.8391
678.5	0		-0.0496826		0.832642		1.33765		3.17786		4.98792		6.96667		9.29877		10.9478		13.5829
679.5	0		-0.213257		0.853516		1.07617		3.19354		4.84204		6.74402		9.12286		10.9288		13.4056
680.5	0		-0.232971		0.870972		0.922791		3.24774		4.74591		6.84125		8.9801		10.9099		13.5474
681.5	0		0.0529175		0.791138		1.1463		3.19843		4.77679		6.84796		9.31122		10.9391		13.5403
682.5	0		0.024292		0.614624		1.0318		3.24554		4.57483		6.89215		8.99036		10.7454		13.5455
683.5	0		0.0814209		0.776489		0.964355		3.28918		4.68433		6.87506		9.17786		10.7779		13.5042
684.5	0		0.26947		0.964172		0.766541		3.50653		4.81482		7.02814		9.29639		10.7075		13.5811
685.5	0		0.0780029		0.933472		0.831604		3.05402		4.56915		6.87018		9.12396		10.4889		13.5706
686.5	0		0.269958		1.06525		1.09583		3.12683		4.59375		6.98114		9.49054		10.824		13.6315
687.5	0		0.18811		0.915588		0.972717		3.10815		4.58826		6.73206		9.45703		10.6531		13.4176
688.5	0		0.34906		0.999023		0.929688		3.03308		4.46075		6.71747		9.2326		10.733		13.558
689.5	0		0.303345		1.0011		1.14105		3.13684		4.57263		6.74677		9.15283		10.7373		13.4422
690.5	0		0.472778		0.994629		1.20819		3.14343		4.74469		6.91309		9.28577		10.7296		13.5051
691.5	0		0.351685		0.996948		1.42773		3.39038		4.83966		6.85162		9.29999		10.7949		13.3663
692.5	0		0.585693		1.00635		1.44128		3.25189		4.93817		6.87805		9.20764		10.7988		13.2571
693.5	0		0.560669		1.06586		1.42529		3.19354		5.11346		6.94739		9.11731		10.8556		13.43
694.5	0		0.212463		1.04089		1.1073		2.83789		4.68262		6.50653		8.75629		10.3406		13.1092
695.5	0		0.192932		0.973145		1.39502		3.08624		4.73291		6.73145		8.92877		10.6371		13.17
696.5	0		0.226257		1.00909		1.06158		3.12		4.78064		6.80292		8.94324		10.5724		12.9215
697.5	0		0.185547		1.18195		1.25494		3.19781		4.64069		6.9649		8.99847		10.8603		13.0551
698.5	0		0.0794067		1.02051		1.18433		3.20319		4.57648		6.80072		8.7934		10.8372		13.0711
699.5	0		0.258789		1.29742		1.27216		3.15314		4.77997		7.02496		8.91986		10.6495		13.0876
700.5	0		0.359863		1.11127		1.19366		3.09912		4.56824		6.82141		8.93182		10.8358		13.0371
701.5	0		0.261902		1.26007		1.20264		2.99988		4.72565		6.61749		8.90985		10.4756		12.9143
702.5	0		0.203186		1.14081		1.19043		2.9718		4.75085		6.62231		9.08435		10.4809		12.9844
703.5	0		0.119629		0.911865		1.25555		2.81586		4.67267		6.48895		8.89301		10.371		12.828
704.5	0		0.020813		0.937561		1.3335		2.89893		4.52399		6.61993		8.77527		10.3807		12.674
705.5	0		0.267029		0.887634		1.37048		2.80371		4.48395		6.66925		8.73566		10.4837		12.8856
706.5	0		0.366882		0.938416		1.31647		2.61969		4.4715		6.50854		8.78821		10.2581		12.6644
707.5	0		0.371155		1.04724		1.35205		2.74707		4.49823		6.52417		8.89526		10.1006		12.8096
708.5	0		-0.0234985		1.07971		1.04822		2.57007		4.30994		6.30054		8.7973		9.91071		12.5682
709.5	0		-0.16803		0.601013		0.787292		2.33459		4.29785		6.2077		8.52228		9.64832		12.3626
710.5	0		-0.279297		0.572937		0.736389		2.45062		4.12109		6.21643		8.4342		9.75726		12.123
711.5	0		0.291504		0.985168		0.948181		2.78491		4.45868		6.51917		8.55078		10.2054		12.5745
712.5	0		0.23822		1.19507		1.03894		2.86969		4.51263		6.59106		8.7417		10.2202		12.6283
713.5	0		0.208191		1.00867		1.03754		2.63397		4.43207		6.52667		8.54834		10.0038		12.3123
714.5	0		0.40564		1.13385		1.23871		2.7702		4.60913		6.74249		8.6059		9.91431		12.6131
715.5	0		0.684631		1.09979		1.08655		2.64148		4.55029		6.48181		8.69952		10.1686		12.6798
716.5	0		0.696411		1.12189		1.40289		2.96869		4.76532		6.64197		8.77441		10.3546		12.845
717.5	0		0.454529		1.09735		1.2326		3.12677		4.52954		6.3725		8.6709		10.2123		12.7548
718.5	0		0.131348		1.15063		1.13611		3.22272		4.367		6.29639		8.64215		10.0707		12.9153
719.5	0		0.254456		1.16217		1.20258		3.06885		4.54895		6.23645		8.59039		9.89282		12.791
720.5	0		0.19928		1.07904		1.02838		2.87543		4.45966		6.25079		8.46503		9.72809		12.6155
721.5	0		0.265198		1.01721		1.15485		2.81622		4.63446		6.09735		8.39417		9.90411		12.5724
722.5	0		0.268616		1.03601		1.43298		2.89874		4.81311		6.22888		8.4563		9.97351		12.6691
723.5	0		0.411682		1.11426		1.29712		2.99384		4.73157		6.17786		8.62024		9.9718		12.5353
724.5	0		0.54248		1.28906		1.49329		3.06006		4.64752		6.2348		8.60071		10.0129		12.4747
725.5	0		0.305237		1.12848		1.62073		2.93109		4.70953		6.10846		8.43683		9.83112		12.5352
726.5	0		0.417542		0.94873		1.47858		3.13086		4.83618		6.09674		8.34589		9.84082		12.7009
727.5	0		0.279602		0.891907		1.29248		2.89581		4.52441		5.88831		8.01038		9.51239		12.189
728.5	0		0.113953		1.59662		1.31329		2.66022		4.57214		6.1322		8.23706		9.55566		12.1857
729.5	0		-0.313293		1.42291		0.656433		2.63147		4.02032		5.60956		7.70947		9.24017		11.9907
730.5	0		0.00494385		0.616821		0.479675		3.00067		3.99188		5.58862		7.93347		9.2757		12.1835
731.5	0		0.173157		0.296936		1.15161		3.02216		4.39404		6.29364		8.52649		9.62799		12.2622
732.5	0		0.0401001		0.827637		1.39209		3.10193		4.33032		6.40131		8.45667		9.6723		12.2716
733.5	0		0.110535		0.773071		0.897217		2.98804		4.19409		6.05084		8.17303		9.38483		12.2365
734.5	0		0.0534668		0.578979		0.783691		2.79871		4.29846		6.0755		8.02795		9.50262		12.2115
735.5	0		0.300964		0.602112		0.872803		2.81818		4.47369		5.95026		8.20221		9.48035		12.2984
736.5	0		0.0522461		0.76532		0.583984		2.55042		4.12573		5.58441		7.86829		9.26038		12.0491
737.5	0		0.176941		2.05518		0.609131		2.67877		4.28833		5.74084		7.98425		9.13092		12.1127
738.5	0		-0.121033		1.33929		-0.194702		2.65466		4.04962		5.24646		7.81653		9.323		11.9562
739.5	0		-0.0933838		-1.12921		0.210876		2.47827		4.0824		5.47992		7.89282		9.23315		11.8171
740.5	0		0.735168		-0.234558		2.16205		2.64471		4.4248		6.58563		8.40802		9.10095		12.4537
741.5	0		0.283386		0.985229		1.52209		2.86176		4.36993		6.0368		8.22632		9.1236		12.094
742.5	0		0.155212		1.10175		1.07874		2.97162		4.28247		5.88678		7.93213		8.94037		12.0347
743.5	0		0.000244141		1.19104		0.997681		2.86432		4.30743		5.77795		7.86053		8.94147		12.1186
744.5	0		0.399109		1.14795		1.01935		2.89038		4.19727		5.78369		7.81311		9.14612		11.9896
745.5	0		0.311584		1.25067		0.81012		2.88873		4.19312		5.76569		7.79712		9.25372		12.1677
746.5	0		0.57489		1.33398		0.865845		3.02283		4.48376		5.82715		7.92487		9.20679		12.0649
747.5	0		0.520874		1.16241		0.954834		2.89777		4.1839		5.93359		7.95465		9.26941		11.8876
748.5	0		0.195007		1.03394		0.706909		2.60034		4.24475		5.70483		7.64819		8.92554		12.0011
749.5	0		0.352844		0.928955		0.727173		2.66583		4.12354		5.75275		7.84497		8.96838		12.1523
750.5	0		0.432068		0.865845		0.784363		2.64435		4.26007		5.8053		7.71716		8.99713		11.9787
751.5	0		0.260559		0.881775		0.805359		2.7038		4.42383		5.6087		7.53796		9.1319		11.8675
752.5	0		0.282715		0.688721		0.814575		2.81519		4.30969		5.51636		7.4624		8.92731		11.9033
753.5	0		0.394897		0.685486		0.749451		2.89655		4.32269		5.61084		7.44141		8.91321		11.8483
754.5	0		0.369385		0.698364		0.611145		2.65942		4.00201		5.63019		7.20685		8.78668		11.8166
755.5	0		0.190186		0.841187		0.849731		2.74091		4.00616		5.57623		7.7395		8.80573		11.877
756.5	0		0.460815		0.986755		1.03796		2.737		4.21893		5.53961		7.55231		8.93372		11.899
757.5	0		0.460022		0.893982		0.803528		2.76093		4.33276		5.80109		7.50745		8.80585		11.844
758.5	0		0.179565		0.849792		0.600769		2.73639		4.19073		5.54144		7.39203		8.73981		11.6168
759.5	0		0.15033		0.929871		0.558411		2.72522		3.91241		5.67877		7.50952		8.53986		11.5422
760.5	0		0.130615		0.653076		0.531433		2.72131		3.78473		5.56616		7.45801		8.54327		11.5461
761.5	0		0.285278		0.905518		0.752014		2.76947		3.95197		5.64368		7.66217		8.65033		11.4752
762.5	0		0.213562		0.826416		0.902893		2.70837		4.02173		5.74597		7.62524		8.67474		11.4225
763.5	0		0.591003		0.847168		1.03406		2.81683		4.12964		5.83636		7.45844		8.86005		11.4425
764.5	0		0.402771		0.859802		1.01294		2.69922		3.86475		5.92236		7.5777		8.92676		11.4973
765.5	0		0.584351		1.15613		1.09943		2.98468		4.19446		6.10254		7.77405		9.04565		11.69
766.5	0		0.43396		0.977173		1.19879		2.92682		4.0932		5.7605		7.64514		8.81146		11.5613
767.5	0		0.263977		0.892883		0.984009		2.83148		4.08917		5.49109		7.65973		8.70264		11.3704
768.5	0		0.31189		0.929932		0.836426		2.71021		4.05481		5.3999		7.62164		8.46576		11.4146
769.5	0		0.391357		0.848999		1.06128		2.66919		4.19623		5.48181		7.57709		8.44482		11.3649
770.5	0		0.334656		0.809204		0.869751		2.40417		4.349		5.31549		7.52789		8.52557		11.1894
771.5	0		0.296326		0.670227		0.762939		2.29968		4.02045		5.18561		7.40094		8.50537		10.9626
772.5	0		0.418884		0.604309		0.86261		2.59436		4.07477		5.22955		7.40796		8.59045		11.0669
773.5	0		0.549683		0.861633		1.06689		2.75311		4.23108		5.3053		7.57373		8.79346		11.2757
774.5	0		0.577148		0.94519		0.843079		2.44769		3.97815		5.35785		7.42365		8.49683		11.0775
775.5	0		0.521606		1.0777		1.09491		2.37573		4.13611		5.47827		7.55359		8.46661		11.1003
776.5	0		0.688599		1.05688		1.0462		2.65009		4.29248		5.45874		7.73901		8.69366		11.1794
777.5	0		0.366272		0.913635		0.728333		2.32916		4.0899		5.30878		7.46576		8.30463		11.0742
778.5	0		0.552002		0.861328		0.731812		2.18677		4.17761		5.31262		7.43829		8.37628		10.9873
779.5	0		0.354675		0.735474		0.851929		2.1795		3.92963		5.30188		7.44495		8.43573		10.7786
780.5	0		0.292908		0.862976		0.723999		2.33716		3.82257		5.15314		7.4693		8.52106		10.9658
781.5	0		0.328552		0.794556		0.860168		2.33533		4.02423		5.14343		7.38208		8.30566		10.9291
782.5	0		0.379272		0.835999		0.746948		2.17145		3.98663		5.23413		6.93988		8.11646		11.008
783.5	0		0.331116		0.9021		0.730408		2.24591		3.75165		5.13062		6.98047		8.16705		10.7866
784.5	0		0.1297		0.639771		0.621155		2.12164		3.81219		4.90234		6.96191		8.19415		10.7464
785.5	0		0.0964355		0.50708		0.533203		2.10742		3.75922		5.10382		7.0495		8.03168		10.8125
786.5	0		0.108521		0.438293		0.405945		2.21429		3.66809		5.29724		7.02466		7.69373		10.7733
787.5	0		0.202576		0.606873		0.719482		2.14136		3.68231		5.19397		7.29755		7.88446		10.794
788.5	0		0.461731		0.769653		1.16864		2.25751		3.88397		5.00781		7.38672		8.06256		11.0365
789.5	0		0.444092		0.820496		0.992249		2.61871		3.75385		5.03442		7.51117		8.04333		10.9631
790.5	0		0.175598		0.790588		1.02393		2.6665		3.55237		5.20654		7.39563		7.96417		10.8723
791.5	0		0.165955		0.781799		0.940979		2.51324		3.67432		5.29315		7.29047		7.99097		10.825
792.5	0		0.315247		0.888306		1.09192		2.79401		3.87573		5.74506		7.55133		8.23376		11.036
793.5	0		0.336548		1.10638		0.999878		2.45123		3.88666		5.72223		7.31152		8.21552		10.9261
794.5	0		0.577271		1.20477		1.0658		2.61652		3.9245		5.84387		7.43518		8.36566		11.1057
795.5	0		0.189331		1.13965		0.827576		2.55402		3.8927		5.52887		7.27057		7.64417		10.731
796.5	0		0.427185		1.20557		1.01886		2.25946		3.88226		5.54401		7.34784		7.89832		10.8391
797.5	0		0.269165		1.211		0.951355		2.21173		3.80859		5.5459		7.48816		7.70313		10.7662
798.5	0		0.336121		1.03827		1.1767		2.2959		4.02094		5.4837		7.47528		7.98755		10.7517
799.5	0		0.603577		1.22174		1.15955		2.54053		4.12048		5.57452		7.7771		8.18652		10.7524
800.5	0		0.490784		1.40088		1.23175		2.26257		4.10901		5.4491		7.50568		8.07123		10.8224
801.5	0		0.0405273		1.26611		0.904724		2.25507		3.64868		5.11578		7.27594		7.80444		10.5825
802.5	0		0.112122		1.09583		0.730286		2.18091		3.56024		5.14758		7.10059		7.69946		10.3917
803.5	0		0.593262		1.29767		1.00745		2.18469		3.85181		5.12152		7.10101		7.96777		10.4346
804.5	0		0.520691		1.19928		0.96051		2.26288		3.84528		5.10168		7.10968		7.88116		10.4221
805.5	0		0.694092		1.11609		0.909546		2.20093		3.86493		4.99048		7.03772		7.8103		10.5794
806.5	0		0.542297		0.952576		0.647644		2.12164		3.60217		4.90857		6.63165		7.64893		10.4009
807.5	0		0.317505		0.976868		0.640198		2.0993		3.65283		4.87811		6.57837		7.58167		10.6115
808.5	0		0.591309		1.22241		0.990784		2.05835		3.74304		5.11566		7.05975		7.62488		10.6495
809.5	0		0.646484		1.4303		1.01672		2.15131		3.82672		5.18451		6.96765		7.633		10.624
810.5	0		0.193909		1.41449		1.09076		1.76758		3.74207		4.91339		6.76508		7.72089		10.4747
811.5	0		0.325806		1.32428		0.997253		2.01947		3.68481		5.11353		7.01019		7.56769		10.6304
812.5	0		0.511902		1.13641		0.679932		2.1698		3.62134		5.05377		6.99603		7.6767		10.637
813.5	0		0.546448		0.845947		0.521118		2.07294		3.3595		4.7785		6.69012		7.33099		10.3281
814.5	0		0.97467		1.0368		0.797119		2.12762		3.52313		5.1272		6.92932		7.50861		10.313
815.5	0		0.675171		0.891846		0.769958		2.31152		3.5141		5.26141		6.75024		7.3783		10.4474
816.5	0		0.613403		0.854004		0.699768		1.97034		3.4859		5.05499		6.50934		7.21771		10.4407
817.5	0		0.513916		0.962891		0.664795		2.02502		3.45654		4.88379		6.45398		7.21338		10.4418
818.5	0		0.532593		1.03345		0.618286		2.06006		3.59045		5.21356		6.71289		7.33752		10.4695
819.5	0		0.330811		0.898682		0.586426		2.01892		3.51898		5.00708		6.64813		7.45276		10.278
820.5	0		0.253418		0.92926		0.59906		1.87549		3.35547		5.06207		6.6236		7.23352		10.2123
821.5	0		0.128357		0.893433		0.647278		2.08527		3.37958		4.81726		6.45526		7.20941		10.0266
822.5	0		0.287476		1.05627		0.62323		2.01825		3.48621		4.90442		6.50824		6.97827		10.2337
823.5	0		0.17572		0.865784		0.553711		1.93829		3.66919		4.98975		6.42181		6.94104		10.3004
824.5	0		0.0892944		1.00824		0.473083		1.79407		3.6958		4.88611		6.47021		7.04962		9.9173
825.5	0		0.213257		1.17615		0.900208		1.91791		3.55127		4.75916		6.71014		7.177		10.2134
826.5	0		0.218079		1.06958		0.858521		1.95996		3.39221		4.67828		6.58789		7.11798		10.1096
827.5	0		0.426819		1.1106		0.67865		2.01282		3.58405		4.59882		6.69183		7.19879		10.0175
828.5	0		0.355164		0.920471		0.700317		1.78101		3.66608		4.6499		6.64191		7.29834		9.90179
829.5	0		0.296448		0.957031		1.00409		1.9837		3.74927		5.00049		6.71472		7.58862		10.0608
830.5	0		0.239319		0.979187		1.03607		1.96814		3.60602		4.75769		6.50409		7.46783		9.91199
831.5	0		0.147339		0.935852		0.898926		1.74994		3.24597		4.57294		6.10492		7.21637		9.81342
832.5	0		-0.0613403		0.929077		0.703247		1.73871		3.11676		4.47186		6.18097		7.01495		9.87646
833.5	0		0.269897		0.81012		0.403259		1.79547		3.06366		4.43823		6.27185		7.19354		9.77441
834.5	0		0.568115		1.03174		0.560913		1.78101		3.16266		4.60547		6.34015		7.37268		9.85852
835.5	0		0.44104		0.844543		0.593811		1.88861		3.20892		4.71478		6.51758		7.18378		9.70129
836.5	0		0.416809		0.638977		0.636414		1.88812		3.27472		4.61243		6.73157		7.22333		9.66089
837.5	0		0.337097		0.646118		0.581482		1.62598		3.18848		4.4505		6.7041		6.96387		9.3988
838.5	0		-0.0405273		0.516235		0.362183		1.59424		2.99713		4.47559		6.5564		6.78839		9.41595
839.5	0		-0.390625		0.199158		0.195923		1.51422		2.87018		4.29028		6.3551		6.59137		9.24402
840.5	0		0.0301514		0.53064		0.571777		1.87927		3.01349		4.68488		6.71417		7.0238		9.55731
841.5	0		0.1521		0.704651		0.796448		2.04449		3.07635		4.67981		6.88745		6.84845		9.57318
842.5	0		0.0488281		0.613037		0.704163		1.91553		3.03754		4.65863		6.52893		6.88605		9.48346
843.5	0		-0.125977		0.547119		0.681702		1.60388		2.94116		4.42517		6.28186		6.69916		9.48962
844.5	0		0.0283813		0.77002		0.638672		1.88434		3.07751		4.58197		6.2785		6.72137		9.37897
845.5	0		-0.332336		0.631592		0.41864		1.73035		2.93652		4.46423		6.18323		6.63806		9.44366
846.5	0		-0.0498047		0.609985		0.713074		1.75964		2.91931		4.51288		6.34821		6.77264		9.42114
847.5	0		0.000671387		0.518127		0.6474		1.77618		2.95667		4.57538		6.29883		6.80511		9.54199
848.5	0		-0.240479		0.490723		0.443115		1.64795		3.1344		4.32269		6.13873		6.57208		9.39905
849.5	0		-0.316406		0.496277		0.638672		1.67499		2.94836		4.22754		6.20953		6.67615		9.29529
850.5	0		-0.134583		0.514832		0.622864		1.85791		2.97968		4.18915		6.45038		6.66235		9.23663
851.5	0		-0.197449		0.395813		0.692444		1.64667		2.88318		4.02753		6.43866		6.65222		9.00885
852.5	0		0.0065918		0.437134		0.821777		1.74017		3.091		4.29749		6.43378		6.62006		9.18604
853.5	0		0.181946		0.83844		0.765869		1.87268		3.26019		4.36713		6.63062		6.94928		9.52167
854.5	0		0.308777		0.870972		0.740051		1.71393		3.39459		4.26923		6.45471		6.84369		9.51062
855.5	0		0.278564		0.765808		0.737427		1.65808		3.0517		4.16449		6.38519		6.71686		9.49377
856.5	0		0.121277		0.738647		0.747375		1.69666		2.97101		4.2959		6.51685		6.75909		9.27863
857.5	0		-0.0319214		0.463379		0.555725		1.79364		2.91827		4.25336		6.36987		6.56335		9.40918
858.5	0		0.088623		0.530457		0.514221		2.15802		2.9801		4.41174		6.49384		6.69653		9.47455
859.5	0		0.149475		0.507996		0.561584		2.01178		2.79236		4.33942		6.41095		6.49255		9.54675
860.5	0		0.268127		0.924438		0.987732		2.09186		3.13904		4.3775		6.63086		6.95282		9.57086
861.5	0		0.0858154		0.631531		0.655518		2.01453		2.93372		3.9505		6.36505		6.63794		9.42334
862.5	0		0.187683		0.652222		0.658081		1.86023		2.86279		4.05048		6.53027		6.72504		9.34924
863.5	0		0.415222		0.669983		0.694946		1.84259		3.01453		4.0882		6.55908		6.6156		9.38684
864.5	0		0.523071		0.683594		0.853821		2.09283		3.21857		3.99487		6.55383		6.66119		9.58228
865.5	0		0.205261		0.557434		0.722351		1.9126		2.86499		3.78473		6.42645		6.46924		9.44464
866.5	0		0.138794		0.787537		0.732727		1.82379		2.95251		3.92889		6.49121		6.55908		9.2489
867.5	0		0.286316		0.665649		0.68811		1.99847		2.9848		3.94708		6.67261		6.76764		9.22565
868.5	0		0.421204		0.636353		0.729736		1.74432		2.75		4.03064		6.52979		6.47168		9.19965
869.5	0		0.326233		0.537537		0.570129		1.64703		2.82648		4.01074		6.51422		6.68646		9.25232
870.5	0		0.352417		0.444946		0.647644		1.82263		2.78705		3.91956		6.47394		6.70374		9.15167
871.5	0		0.187561		0.35614		0.422485		1.52338		2.45959		3.84558		6.3205		6.50934		8.89075
872.5	0		-0.0554199		0.358643		0.218018		1.36169		2.57672		3.60107		6.26367		6.43121		8.89948
873.5	0		0.0998535		0.450989		0.637451		1.58087		2.81506		3.86377		6.58252		6.54492		8.88721
874.5	0		0.121399		0.497803		0.653748		1.70093		2.80133		3.69904		6.50372		6.63678		8.65228
875.5	0		-0.0791016		0.361328		0.226318		1.78705		2.41132		3.53113		6.29675		6.39886		8.76501
876.5	0		-0.0929565		0.364319		0.207397		1.54169		2.45819		3.55627		6.11829		6.26776		8.63306
877.5	0		0.138123		0.533936		0.242798		1.52753		2.66638		3.742		6.24335		6.19073		8.89069
878.5	0		0.0805054		0.641846		0.413147		1.83923		2.54071		3.91156		6.56097		6.5047		9.10858
879.5	0		0.046936		0.757813		0.483826		2.02808		2.56702		4.15021		6.3418		6.55365		9.24286
880.5	0		-0.39801		0.243103		0.132996		1.51642		2.17438		3.58167		6.07684		6.07587		8.51691
881.5	0		-0.0170898		0.70813		0.408142		1.59589		2.65472		3.74036		6.10876		6.31531		8.82245
882.5	0		0.126587		0.795959		0.485535		1.63025		2.63025		3.94135		6.19958		6.32068		8.68347
883.5	0		0.353394		0.713379		0.488831		1.8338		2.67676		3.99982		6.31079		6.32379		8.89117
884.5	0		0.137817		0.30835		0.22583		1.46735		2.44006		3.76886		5.88922		6.06799		8.64069
885.5	0		-0.0889893		0.128967		0.0872803		1.39301		2.11493		3.6958		5.79852		5.87866		8.59076
886.5	0		-0.00769043		0.0524292		0.401672		1.48914		2.23547		3.56989		5.91931		6		8.65314
887.5	0		-0.105347		0.258179		0.379395		1.49573		2.43506		3.65918		5.95752		6.02112		8.85004
888.5	0		-0.183777		0.433105		0.427307		1.38654		2.64569		3.82422		5.92145		6.09973		8.94275
889.5	0		-0.101013		0.34845		0.403687		1.43262		2.63666		3.69537		5.87347		5.98553		8.68085
890.5	0		-0.504578		0.240295		0.262268		1.32166		2.38336		3.6543		5.62042		5.6864		8.68652
891.5	0		-0.41864		0.470398		0.288757		1.43921		2.48346		3.65784		5.55457		6.0498		8.53589
892.5	0		-0.0839844		0.699219		0.485474		1.7807		2.66113		3.77539		5.91864		6.3559		8.72937
893.5	0		-0.289917		0.380188		0.0635376		1.71173		2.65753		3.78088		5.70081		6.31494		8.77039
894.5	0		-0.139587		0.751038		0.641296		1.86658		2.80756		4.22131		5.84869		6.33875		8.93829
895.5	0		-0.124512		0.91626		0.541016		1.47937		2.48102		4.25519		5.95178		6.00232		8.75415
896.5	0		0.0181885		0.796997		0.536621		1.5119		2.46149		3.8468		5.68915		6.22369		8.51672
897.5	0		0.20697		0.786926		0.602234		1.64178		2.53516		4.13489		5.92651		6.15009		8.61481
898.5	0		0.0751953		0.713379		0.703857		1.71698		2.63074		4.08228		5.83069		6.06946		8.70923
899.5	0		0.046936		0.533875		0.612061		1.51624		2.7453		3.96155		5.75476		5.86273		8.68304
900.5	0		-0.104004		0.390686		0.378174		1.31677		2.55499		3.78296		5.62103		5.74084		8.42487
901.5	0		-0.115845		0.607849		0.297607		1.48749		2.48291		3.6604		5.45349		5.82117		8.38293
902.5	0		-0.144531		0.421753		-0.0117188		1.5965		2.53125		3.46289		5.49194		5.79626		8.31079
903.5	0		0.183899		0.595581		0.267334		1.59222		2.85724		3.64868		5.83405		5.79767		8.60297
904.5	0		0.117676		0.547119		0.0812988		1.36804		2.49213		3.52246		5.73749		5.43011		8.38239
905.5	0		0.28302		0.70105		0.132446		1.40796		2.51074		3.72821		5.63171		5.49158		8.59619
906.5	0		0.0680542		0.478516		-0.00408936		1.26215		2.11072		3.38641		5.37866		5.48438		8.44824
907.5	0		0.0188599		0.629333		0.0501099		1.37793		2.26782		3.35535		5.43976		5.58008		8.43964
908.5	0		0.107605		0.62085		0.113464		1.20355		2.31665		3.59039		5.44324		5.62054		8.43945
909.5	0		0.333618		1.00812		0.812012		1.39142		2.54633		4.08527		5.65802		5.69513		8.62952
910.5	0		0.123474		0.470093		0.398193		1.41772		2.59418		4.05688		5.50958		6.03131		8.54974
911.5	0		-0.00549316		0.429871		0.374268		1.28943		2.17719		3.53778		5.27478		5.88971		8.28619
912.5	0		0.109863		0.434021		0.00866699		1.26404		2.21161		3.61188		5.55298		5.9494		8.3255
913.5	0		-0.30603		-0.474121		-0.896362		0.98584		1.62488		3.14185		5.01837		5.97729		7.91956
914.5	0		-0.123901		0.50531		0.0388794		1.07794		2.40845		3.96808		5.44196		5.51807		8.10626
915.5	0		0.168152		1.19867		1.18671		1.34442		2.74957		3.99115		5.84406		5.53638		8.45972
916.5	0		-0.0757446		0.436096		0.193054		1.14874		2.20282		3.42438		5.49805		5.29822		8.57068
917.5	0		-0.179565		0.345276		-0.0976563		1.10095		2.45947		3.46088		5.48181		5.45044		8.56543
918.5	0		-0.104431		0.258118		-0.0136719		1.18024		2.29205		3.3902		5.49945		5.51245		8.33752
919.5	0		0.174377		0.420105		0.0827637		1.14594		2.39978		3.33337		5.36847		5.49139		8.41541
920.5	0		0.195984		0.662231		0.176025		1.45166		2.59015		3.6886		5.46075		5.66602		8.33899
921.5	0		-0.0963135		0.364441		-0.0668945		1.19		2.49524		3.47278		5.27692		5.49683		8.04578
922.5	0		-0.217407		0.0537109		-0.488708		1.11322		2.28094		3.27759		4.92035		5.32349		7.79517
923.5	0		0.071167		0.623352		0.294922		1.31421		2.46729		3.64386		5.28088		5.43671		8.27527
924.5	0		-0.0836182		-0.101807		-0.500488		1.1076		2.12531		3.18536		5.02704		5.47998		7.95898
925.5	0		0.190063		0.805298		0.665588		1.35504		2.61609		4.22375		5.76593		5.79364		8.46814
926.5	0		0.22522		0.285645		0.24353		1.25397		2.35675		3.72522		5.44403		5.66248		8.26245
927.5	0		0.266724		0.0792847		-0.0377808		1.19519		2.44135		3.6579		5.45984		5.51257		8.11029
928.5	0		0.161072		-0.0307617		-0.0032959		1.16437		2.36133		3.75366		5.32391		5.56952		8.02173
929.5	0		0.0255737		0.0308228		0.0334473		0.9198		2.32996		3.71661		5.2608		5.40564		8.11456
930.5	0		-0.0258179		0.44104		0.299988		1.10498		2.25745		3.81976		5.29926		5.58044		8.14423
931.5	0		-0.257874		0.346313		0.00897217		1.01575		2.28851		3.60547		5.29327		5.18591		8.17145
932.5	0		-0.146973		0.323914		-0.0861816		1.2981		2.3418		3.54034		5.31323		5.24146		8.08441
933.5	0		0.00238037		0.27002		0.121399		1.35742		2.46216		3.57007		5.19543		5.13361		8.19763
934.5	0		-0.188232		0.60083		0.0146484		1.48212		2.4931		3.42999		5.30109		5.33759		8.008
935.5	0		-0.113098		0.361633		0.0775757		1.37683		2.36652		3.53027		5.37128		5.12732		8.05255
936.5	0		0.22467		0.497131		0.0996094		1.45117		2.44244		3.42194		5.46289		5.11731		8.15167
937.5	0		0.101318		0.548584		-0.102417		1.43604		2.51123		3.19092		5.29413		5.16473		7.83661
938.5	0		0.0739746		0.209106		-0.223694		1.14417		2.20013		3.10785		5.00537		4.99121		7.77295
939.5	0		0.0131226		0.14093		-0.13562		1.14771		2.06476		3.20636		5.06897		4.98914		7.9046
940.5	0		0.06427		0.201721		-0.215637		1.29059		2.23248		3.28992		5.4071		4.92688		7.89807
941.5	0		-0.247864		0.249207		-0.132446		1.00232		2.09503		3.33868		5.30908		5.01636		7.8172
942.5	0		-0.0653687		0.320618		0.0440674		1.43127		2.28265		3.34058		5.24774		5.2735		8.0127
943.5	0		-0.003479		0.272156		0.118958		1.33704		2.35785		3.25775		5.43567		5.20526		7.88177
944.5	0		0.320374		0.526611		0.303528		1.49945		2.61823		3.5672		5.69916		5.52197		8.19342
945.5	0		-0.152649		0.0368042		-0.0305786		1.31238		1.79706		2.84991		5.10742		5.0528		7.5426
946.5	0		-0.166992		-0.390625		-0.448853		1.17322		1.83502		3.02527		4.80457		4.96753		7.44055
947.5	0		0.156372		0.422302		0.602539		1.31146		2.26019		3.57446		5.48291		5.3952		8.16577
948.5	0		0.318787		-0.0286865		-0.215454		1.44324		2.242		3.33124		5.28986		5.35815		8.01715
949.5	0		-0.0462036		0.549866		0.269043		1.07239		2.25073		3.34772		5.66553		5.13733		7.86896
950.5	0		-0.0933228		0.129395		-0.0558472		1.10791		2.3548		3.26544		5.29675		5.04419		7.73187
951.5	0		0.117554		0.271729		-0.0478516		1.21478		2.23871		3.23303		5.22949		5.20886		7.90741
952.5	0		0.312927		0.396606		0.123108		1.42297		2.43829		3.52032		5.38721		5.31958		8.01111
953.5	0		0.140076		0.630676		0.313904		1.63672		2.27173		3.64935		5.7511		5.45325		7.88367
954.5	0		0.353455		0.665405		0.254333		1.93262		2.58594		3.67682		5.71832		5.68176		7.89221
955.5	0		0.180054		-0.0195923		-0.544983		1.73315		2.20276		3.20764		4.94495		5.39227		7.47003
956.5	0		0.569763		1.27258		1.17981		1.80725		2.65851		4.43207		6.04865		5.76697		8.23944
957.5	0		0.217224		0.76886		0.596985		1.6134		2.42505		3.78802		5.51758		5.50897		8.08154
958.5	0		0.379761		0.893677		0.521423		1.90033		2.49664		3.83966		5.97168		5.78485		7.9649
959.5	0		0.253479		0.521667		0.211792		1.69452		2.18915		3.54462		5.76874		5.52216		7.7688
960.5	0		0.401672		0.942566		0.536377		1.93188		2.35748		3.92706		5.89862		5.66296		8.13824
961.5	0		0.301758		0.790344		0.229065		1.67682		2.32703		3.52478		5.61108		5.32623		7.82623
962.5	0		0.405212		1.18243		0.52655		1.46136		2.5224		3.67603		5.72925		5.53064		7.99384
963.5	0		0.0994263		0.0701294		-0.284607		1.14362		1.99695		2.99316		4.99109		4.91321		7.33282
964.5	0		-0.0463257		0.490295		-0.26239		1.33215		1.94147		3.26184		5.08411		5.03369		7.32623
965.5	0		0.178833		0.600403		0.112305		1.21747		2.21259		3.16486		5.30322		5.15723		7.55621
966.5	0		0.375122		0.635681		0.231628		1.28351		2.16895		3.30127		5.48016		5.25299		7.66083
967.5	0		0.190979		0.704224		0.143494		1.05951		2.13141		3.10284		5.34454		5.26953		7.77069
968.5	0		0.0216064		0.484192		-0.200317		0.851563		2.09583		3.0542		5.26935		4.99127		7.44037
969.5	0		0.285278		0.869995		0.227112		1.18903		2.35712		3.35516		5.45459		5.29364		7.4978
970.5	0		0.301025		0.636292		-0.072937		1.1189		2.31897		3.35461		5.36096		5.27454		7.47302
971.5	0		0.280579		0.699402		-0.120605		1.3197		2.24707		3.41492		5.53448		5.3493		7.52972
972.5	0		0.195374		0.718445		-0.0512695		1.29376		2.27997		3.28223		5.32654		5.40192		7.44714
973.5	0		-0.00512695		0.56781		-0.222046		0.853638		2.07385		2.888		5.19739		5.3316		7.31421
974.5	0		-0.155884		0.631592		-0.0439453		0.793884		1.89398		2.87885		5.04926		5.3858		7.37476
975.5	0		0.098877		0.575989		0.110107		1.15253		2.08972		3.05615		5.19366		5.2489		7.46619
976.5	0		-0.172729		0.360291		0.138245		1.23743		1.92133		2.94904		5.31641		5.18579		7.42664
977.5	0		-0.0651245		0.461792		0.116943		1.09131		2.00439		2.84845		5.13336		5.00183		7.39557
978.5	0		-0.254456		0.435364		-0.0680542		1.20746		1.94427		2.81305		4.96594		4.92957		7.33582
979.5	0		0.157043		0.609558		0.0891724		1.28174		2.30334		3.20673		5.27655		5.19324		7.51703
980.5	0		-0.0747681		0.463501		0.0765991		1.30023		2.20734		2.99182		5.08325		5.14093		7.3623
981.5	0		0.374573		0.496338		0.297058		1.25659		2.1756		3.06207		5.17151		5.19104		7.51892
982.5	0		0.248779		0.156921		0.150208		1.05597		2.01758		2.75977		5.04944		4.98102		7.48523
983.5	0		0.0952148		0.365723		0.0571899		1.20734		2.09583		2.87048		5.0531		5.21606		7.35071
984.5	0		0.140564		0.519836		0.0301514		1.13641		2.22308		3.09271		5.24255		5.27948		7.36981
985.5	0		0.287659		0.430908		0.123169		1.31488		2.25171		3.15607		5.44873		5.29187		7.43152
986.5	0		0.54718		0.67981		0.298889		1.19495		2.34241		3.31067		5.53406		5.40918		7.63806
987.5	0		0.450745		0.501404		0.0530396		1.19318		2.03735		3.09094		5.55957		5.44659		7.1955
988.5	0		0.12207		0.754089		0.0197144		1.4046		2.11511		3.29822		5.55408		5.33881		7.33783
989.5	0		0.0789795		0.322998		-0.036438		1.4632		2.24603		3.25598		5.4267		5.21503		7.35034
990.5	0		-0.0126343		0.185181		0.0802002		0.894958		1.86139		3.18323		5.09015		4.82831		6.91656
991.5	0		-0.0799561		0.00427246		-0.636353		0.902344		1.76727		2.742		5.12872		4.91083		6.86401
992.5	0		-0.0524292		0.147644		-0.132019		0.831177		1.80237		3.06116		5.27502		5.18591		6.84839
993.5	0		-0.155823		0.411438		0.0812988		1.09454		2.00244		3.11182		5.24304		5.22748		7.31384
994.5	0		0.112732		0.455383		0.104858		0.996643		2.04065		3.23065		5.31512		5.12427		7.34094
995.5	0		0.233215		0.545776		-0.0914307		1.12555		2.19977		3.20465		5.16309		5.06549		7.40729
996.5	0		0.0733032		0.298523		-0.119934		1.02228		1.94678		3.2514		5.03894		5.1402		7.34174
997.5	0		-0.564819		-0.532104		-0.907837		0.627625		1.28674		2.19836		4.20422		4.7998		6.72351
998.5	0		-0.411743		-0.529236		-1.43866		1.0896		1.67072		2.22662		4.4762		5.04803		7.08185
999.5	0		-0.123169		0.244873		-0.36853		0.989685		2.12158		3.35852		5.14276		5.10944		7.51715
1000.5	0		-0.159363		-0.717346		-0.858704		1.25848		1.91864		2.63812		4.47333		5.18555		7.06293
1001.5	0		0.204529		0.109314		0.341797		1.28156		2.1004		3.38983		5.41193		5.08466		7.50214
1002.5	0		-0.0259399		-0.155457		-0.181274		1.05487		1.867		3.10461		5.19128		4.9408		7.21997
1003.5	0		-1.62396		0.454041		0.672668		-5.48132		-3.30103		3.92542		5.66486		-9.10315		-2.38947
1004.5	0		2.76135		-20.7682		-44.248		7.94189		7.59637		-26.7407		-1.57507		19.5681		17.0598
1005.5	0		1.05475		25.18		48.1554		-0.273926		1.38129		34.4597		12.963		2.62952		4.96844
1006.5	0		-0.859924		-0.863647		-2.15869		-0.428528		-0.335266		-0.0247192		1.3399		1.15955		2.82428
1007.5	0		-0.518005		-4.54596		-1.93542		-0.198792		0.0819702		-0.0179443		1.73334		1.34363		2.77789
1008.5	0		-0.323608		-4.49396		-1.30597		-0.0256958		0.124023		0.306213		1.85376		1.18988		2.87561
1009.5	0		0.0987549		-4.3692		-1.1344		0.349304		0.454712		0.113037		1.93469		1.74664		2.63055
1010.5	0		0.713562		-3.92554		0.0186768		0.598877		1.21167		0.264221		1.93048		1.995		2.68848
1011.5	0		0.539978		-3.60565		0.00787354		0.438843		0.748718		0.436707		1.7793		1.77094		2.55103
1012.5	0		-0.42395		-4.12299		-0.767883		-0.466064		0.00982666		-0.199097		1.38586		0.855286		2.34894
1013.5	0		-0.783752		-4.70966		-1.47467		-0.935242		-0.484314		-0.0612793		1.28851		0.113586		2.35291
1014.5	0		-0.677856		-4.34961		-1.41174		-0.836609		-0.260803		0.460388		1.30157		0.22168		2.38159
1015.5	0		-0.430481		-3.89532		-1.05011		-0.302551		0.0839844		0.467834		1.76971		0.697815		2.62463
1016.5	0		-0.659241		-4.29468		-1.30292		-0.499268		-0.104675		0.336182		1.52307		0.557434		2.20709
1017.5	0		-0.367737		-4.03271		-1.30511		-0.541687		0.09729		0.0397339		1.27246		0.8396		2.25214
1018.5	0		0.0127563		-3.83893		-0.731445		-0.512268		0.549255		0.286377		1.71478		1.09442		2.43701
1019.5	0		0.0797119		-3.51569		-0.4422		-0.341614		0.514771		0.543274		1.87567		1.08405		2.50488
1020.5	0		-0.244385		-3.80945		-0.67334		-0.378662		0.327759		0.488525		1.70587		1.06512		2.40204
1021.5	0		0.125427		-3.67316		-0.440063		-0.122009		0.366882		0.586731		1.72235		1.15973		2.33478
1022.5	0		-0.0697021		-3.60114		-0.467712		-0.244446		0.19043		0.426086		1.52606		1.13672		2.32489
1023.5	0		0.0175781		-3.64807		-0.62677		-0.132507		0.141296		0.252808		1.55914		1.06683		2.15698
1024.5	0		0.158936		-3.68738		-0.638672		-0.11792		0.371399		0.582275		1.49915		1.1662		2.42535
1025.5	0		-0.086792		-3.66333		-0.812866		-0.0441284		0.389771		0.565186		1.57745		1.33777		2.40094
1026.5	0		0.0718384		-3.82422		-0.501404		-0.133484		0.760681		0.548645		1.57312		1.38135		2.44519
1027.5	0		-0.131409		-4.04706		-0.611023		-0.0778198		0.392883		0.262878		1.36932		1.13452		2.39398
1028.5	0		-0.267029		-4.24469		-0.899902		-0.00750732		0.538513		0.0639648		1.31903		0.994446		2.36499
1029.5	0		-1.13177		-6.15845		-2.75671		-0.817444		-0.787964		-1.76337		-0.672607		-0.644531		0.633362
1030.5	0		0.200134		-3.97211		-1.00989		0.335693		0.696106		-0.0228882		1.6358		1.23462		2.41168
1031.5	0		-8.83148		-11.9768		-8.30719		-8.85516		-8.06354		-7.08661		-6.76611		-7.37341		-5.70941
1032.5	0		18.2272		54.3775		44.8835		23.875		35.7467		46.2362		54.6255		51.1881		64.7997
1033.5	0		-8.40271		-49.9891		-28.8741		-14.8416		-22.4179		-19.808		-38.0518		-34.0855		-44.488
1034.5	0		-1.05115		-6.14093		-5.72015		-1.04846		-0.905762		-13.3734		-0.0789795		-0.693848		0.364136
1035.5	0		-0.271057		-5.56805		-2.53564		-0.104858		-0.504944		-1.33887		0.54364		0.536621		1.1991
1036.5	0		-1.1413		-5.32391		-2.20032		-0.09729		-0.845215		-0.935059		0.720398		-0.0012207		0.878662
1037.5	0		0.00952148		-3.37073		-0.225342		-0.249512		0.377319		0.375305		1.70734		1.19666		2.68298
1038.5	0		1.17914		-1.69354		1.51599		0.618164		1.20343		2.56006		3.37335		2.33759		4.21344
1039.5	0		-3.76056		-7.10242		-2.86554		-3.71899		-3.95953		-2.2196		-1.82605		-2.81952		-0.929138
1040.5	0		1.50348		-4.84314		-6.60687		4.38086		2.9469		-5.63678		2.12585		3.23346		0.545349
1041.5	0		0.416748		-1.80414		7.57196		-0.511414		0.317688		7.71039		2.53711		1.59583		5.07526
1042.5	0		0.899292		-2.98962		-0.221985		0.590454		1.21881		0.628052		1.90472		2.12537		3.06622
1043.5	0		-1.0033		-5.02118		-1.40356		-0.0513916		-0.627563		-0.630188		-0.11554		0.168701		1.27502
1044.5	0		0.00158691		-3.74878		-0.630676		0.0861206		0.367981		0.286865		1.15155		0.830261		2.38092
1045.5	0		-0.103943		-3.96832		-0.307739		0.454407		0.40033		0.320068		0.616821		0.884155		2.17432
1046.5	0		0.55542		-3.30103		0.258606		0.444336		0.752991		1.33539		1.50562		1.38293		2.79773
1047.5	0		0.628662		-3.09705		1.15576		0.338989		0.945862		1.72162		1.85303		1.57782		3.00818
1048.5	0		1.36328		-2.43811		2.35931		0.264221		1.383		2.9859		2.64734		1.8512		3.75836
1049.5	0		-0.39447		-4.2074		0.470398		0.101013		-0.0247803		0.678223		0.853821		0.479797		1.96582
1050.5	0		-0.395325		-4.52826		-2.2041		0.274048		-0.0510254		-1.34186		0.298462		0.344055		1.42078
1051.5	0		-0.534729		-4.5733		-1.75665		0.277466		-0.350464		-1.02087		0.370422		0.291016		1.51556
1052.5	0		-0.229919		-4.03503		-1.46796		0.345337		0.170593		-0.625854		0.828308		0.55603		2.15027
1053.5	0		-0.261047		-4.09125		-0.768494		0.377319		0.232727		0.0498657		1.00244		0.94165		2.44818
1054.5	0		-0.155945		-3.76263		-0.631165		0.175659		0.314148		0.194519		1.02832		1.03748		2.64331
1055.5	0		-0.388916		-4.20105		-0.693665		0.0439453		0.130676		0.0602417		0.738159		0.625061		2.10553
1056.5	0		-1.10486		-5.49506		-3.45923		0.129272		-0.206055		-2.60999		-0.265076		0.128357		0.520264
1057.5	0		0.136169		-3.8584		-0.673157		0.31073		0.694641		0.392944		1.21991		1.05865		2.46375
1058.5	0		-0.156677		-4.26404		-0.954407		0.290344		0.230164		-0.419495		0.813782		0.752808		2.18964
1059.5	0		-0.0955811		-4.37225		-0.613586		0.192383		0.282471		-0.116211		1.02228		0.721558		2.08813
1060.5	0		-0.214844		-4.14288		-0.571228		0.297913		0.154663		0.0628662		1.27002		0.827881		2.0965
1061.5	0		-0.211182		-4.09076		-0.610413		0.223938		0.0620728		0.0297241		1.08325		0.858887		2.13019
1062.5	0		0.134094		-3.78986		-0.452942		-0.0328979		0.0759888		0.636353		0.953308		0.926147		2.30023
1063.5	0		-0.549377		-4.83746		-1.64368		0.0022583		-0.552612		-0.501953		0.368958		0.60791		1.50006
1064.5	0		0.736694		-2.97284		-0.24054		0.0761719		0.777771		0.871094		1.94135		1.24756		3.26093
1065.5	0		-0.722351		-5.25897		0.868835		-0.492126		-2.22424		2.12567		1.06567		-0.255005		0.54303
1066.5	0		-0.752502		-6.26855		-3.75842		-1.17383		-3.22784		1.7243		1.16754		-1.38629		-1.11743
1067.5	0		-0.602844		-5.30591		-2.45837		-1.16168		-1.78424		2.71625		1.38745		-0.84845		-0.125183
1068.5	0		-0.146729		-4.42743		-1.93048		-0.315613		-0.396545		-0.0236816		0.468201		0.395325		1.04315
1069.5	0		-0.0279541		-4.83093		-2.96027		-0.233704		-0.366699		-1.4906		0.379822		0.502808		0.595764
1070.5	0		-0.165894		-4.94843		-2.79102		-0.361023		-0.441284		-1.52557		0.409668		0.305908		0.558472
1071.5	0		-0.217712		-4.67664		-2.5722		-0.299316		-0.518921		-0.956055		0.438599		0.384033		1.05536
1072.5	0		-0.0753784		-4.80048		-1.98932		-0.33197		-0.652649		-0.706726		0.255615		0.218018		1.11877
1073.5	0		-0.0484619		-4.67383		-1.61877		-0.207397		-0.276245		-0.386292		0.454895		0.233093		1.50916
1074.5	0		-0.149902		-4.52344		-1.21527		-0.150208		-0.190735		-0.0741577		0.591309		0.410095		1.59222
1075.5	0		-0.101135		-4.35974		-1.07916		0.109131		0.00756836		0.0789185		0.758728		0.725891		1.64337
1076.5	0		0.114868		-4.27588		-0.93158		0.163269		-0.128601		0.104492		0.963379		0.717346		1.90717
1077.5	0		-0.0765991		-4.19977		-1.01154		0.193542		0.107239		0.211426		0.908386		0.705933		1.94293
1078.5	0		0.214172		-4.11322		-0.735901		0.125488		0.0390625		0.219727		0.736511		0.832947		1.97931
1079.5	0		0.164612		-3.98785		-0.363464		0.0431519		0.321472		0.403259		0.741394		0.895691		2.0744
1080.5	0		-0.198303		-4.37988		-0.934753		0.0860596		-0.0443115		-0.0552368		0.21405		0.612671		1.66376
1081.5	0		0.20752		-3.34668		-0.218323		0.378967		0.866028		0.818054		1.30542		1.21588		2.82385

## Sheet: Fig. 1i
WT	REW
23.0426	65.4871
22.4101	87.3837
13.6971	71.8175
13.4513	67.1929
15.6276	74.9231
15.7242	79.4154

## Sheet: Fig. 1j
WT	REW
9.819	55.0436
9.27621	42.6092
5.34034	28.6314
5.6029	28.5956
5.80316	48.155
5.88288	48.3773

## Sheet: Fig. 1k
WT	REW
1.40238	0.789831
1.29698	0.781758
0.612726	0.749372
0.662244	0.819353
0.557255	0.520935
0.568388	0.537725

## Sheet: Fig. 1l
WT	REW
1	9.95339
1	7.62066
1	4.38372
1	4.12509
1	8.87661
1	8.69235

## Sheet: Fig. 1n
Days	NIP-WT					NIP-REW
1	100	100	100	100	100	100	100	100	100	100
2	74.2813	70.66	79.4004	77.5415	69.9247	87.736	90.0264	88.1675	79.0069	86.9366
3	67.1578	47.1187	65.3533	61.1778	64.7743	79.7643	81.0714	79.3015	69.6386	78.9632
5	52.0133	46.3167	54.5645	51.6844	51.4205	73.3338	80.4303	71.8495	64.3118	70.6162
7	49.4319	45.0274	59.7542	46.0691	51.2938	75.1078	78.0377	70.6862	65.0326	73.1362
10	40.5367	34.6268	48.2944	34.4884	37.1459	60.0552	67.3628	66.7767	54.4995	67.2195
12	39.6606	35.7931	37.7106	28.9885	30.7105	49.494	65.9022	56.8381	47.6478	63.1281
16	43.422	25.9522	22.8413	30.4579	22.1806	41.2858	49.3838	45.907	42.273	51.3784
19	28.8265	20.0433	31.2078	15.7536	19.1377	41.2858	48.8218	44.1752	39.2708	48.8875
23	23.4411	13.1725	16.635	8.79519	15.7666	34.105	44.7812	36.8088	33.6909	41.9318

## Sheet: Fig. 1o
Days	mAb4-WT					mAb4-REW
1	100	100	100	100	100	100	100	100	100	100
2	74.5237	93.0027	69.5387	77.0726	68.6218	86.162	82.395	87.4267	84.7366	75.2869
3	63.363	67.056	59.6431	70.3207	59.5851	78.3235	86.403	82.2446	68.3287	65.3679
5	41.3106	51.3067	41.8822	33.9222	31.5547	73.4178	57.8292	71.8037	60.3264	74.1141
7	34.483	45.0171	35.4718	29.8181	30.7765	55.0525	53.9587	54.7448	55.961	64.2688
10	26.0729	35.4398	29.1898	21.8329	19.9142	53.9182	52.0699	49.507	47.0294	59.7954
12	21.5218	29.948	24.7731	19.9421	17.7699	42.4055	42.7035	50.1198	45.5731	46.1798
16	0	22.9773	19.8403	14.8881	13.2625	39.9616	38.8101	39.7873	36.1856	39.6049
19	13.9219	20.1493	16.1626	11.675	11.5186	29.2433	31.8353	26.4498	30.5318	29.7077
23	8.87015	14.8622	12.9753	10.358	9.79014	26.0522	29.4605	32.1882	29.7562	31.9533
30	6.18257	10.8902	8.44435	5.86624	6.00998	17.8562	21.0809	23.295	21.8873	21.8224

[truncated: 114 more sheets: Fig. 2b, Fig. 2c, Fig. 2e, Fig. 2g, Fig. 2h, Fig. 2j, Fig. 2l, Fig. 3c, Fig. 3e, Fig. 3f, Fig. 3h, Fig. 3i, Fig. 3l, Fig. 3m, Fig. 3n, Fig. 3o, Fig. 4b, Fig. 4d, Fig. 4e, Fig. 4f …]
